# Supplementary material for: Microbiota transplantation for cotton leaf curl disease suppression—core microbiome and transcriptome dynamics
Source: Commun Biol. 2025 Mar 6;8:380. doi: 10.1038/s42003-025-07812-7 (PMC11885576; doi:10.1038/s42003-025-07812-7)
Supplement: Supplementary file 3 — Supplementary Data 1 [file 42003_2025_7812_MOESM3_ESM.xlsx]

## Sheet: Metadata_Transcripts
Samples name	Sample Type	Sample Source, species and variety	CLCuV tolerance of source variety	Rhizosphere transplanted	Rhizospheric transplant source, species and variety	CLCuV tolerance of rhizospheric transplant source
Rhi_RMF1	Transcriptome	G. hirsutum PFV1	Partially Susceptible	YES	G. arboreum FDH228	Completely tolerant
Rhi_RMF2	Transcriptome	G. hirsutum PFV1	Partially Susceptible	YES	G. arboreum FDH228	Completely tolerant
Rhi_RMF3	Transcriptome	G. hirsutum PFV1	Partially Susceptible	YES	G. arboreum FDH228	Completely tolerant
Rhi_SMF1	Transcriptome	G. hirsutum PFV1	Partially Susceptible	YES	G. hirsutum PFV2	Completely susceptible
Rhi_SMF2	Transcriptome	G. hirsutum PFV1	Partially Susceptible	YES	G. hirsutum PFV2	Completely susceptible
Rhi_nMF1	Transcriptome	G. hirsutum PFV1	Partially Susceptible	NO	NA	NA
Rhi_nMF2	Transcriptome	G. hirsutum PFV1	Partially Susceptible	NO	NA	NA

## Sheet: Results_Summary_Hypothesis1
gene_id_original	GO_id	sample_1	sample_2	nMF_expression	RMF_expression	log2_fold_change	q_value	locus	KEGG_id	Swissprot_id	Gene_Ontology	Functional_Annotation
CotAD_63520	GO:0004197	nMF	RMF	147.001	3.40085	-5.43379	0.0251601	scaffold3533.1:114897-116023		B8HWD3	Molecular Function	cysteine-type endopeptidase activity
CotAD_63520	GO:0006508	nMF	RMF	147.001	3.40085	-5.43379	0.0251601	scaffold3533.1:114897-116023		B8HWD3	Biological Process	proteolysis
CotAD_76245	GO:0004197	nMF	RMF	103.492	4.11502	-4.65247	0.0264423	scaffold6705.1:940-2063		Q6EW21	Molecular Function	cysteine-type endopeptidase activity
CotAD_76245	GO:0006508	nMF	RMF	103.492	4.11502	-4.65247	0.0264423	scaffold6705.1:940-2063		Q6EW21	Biological Process	proteolysis
CotAD_52093	GO:0004332	nMF	RMF	48.0698	2.64042	-4.18629	0.0324626	Dt_chr13:13058477-13059858	rcu:RCOM_1538490:fructose-bisphosphate aldolase, putative (EC:4.1.2.13); K01623 fructose-bisphosphate aldolase, class I [EC:4.1.2.13]	P10708	Molecular Function	fructose-bisphosphate aldolase activity
CotAD_52093	GO:0006096	nMF	RMF	48.0698	2.64042	-4.18629	0.0324626	Dt_chr13:13058477-13059858	rcu:RCOM_1538490:fructose-bisphosphate aldolase, putative (EC:4.1.2.13); K01623 fructose-bisphosphate aldolase, class I [EC:4.1.2.13]	P10708	Biological Process	glycolysis
CotAD_33077	GO:0004478	nMF	RMF	104.582	5.89553	-4.14887	0.0321132	At_chr8:250709-251891	rcu:RCOM_1343960:s-adenosylmethionine synthetase, putative (EC:2.5.1.6); K00789 S-adenosylmethionine synthetase [EC:2.5.1.6]	Q08507	Molecular Function	methionine adenosyltransferase activity
CotAD_61681	GO:0003735	nMF	RMF	1546.25	89.2816	-4.11427	0.0382054	Dt_chr3:9411683-9411884	ath:ArthCp043:rpl33; ribosomal protein L33; K02913 large subunit ribosomal protein L33	Q41387	Molecular Function	structural constituent of ribosome
CotAD_61681	GO:0005622	nMF	RMF	1546.25	89.2816	-4.11427	0.0382054	Dt_chr3:9411683-9411884	ath:ArthCp043:rpl33; ribosomal protein L33; K02913 large subunit ribosomal protein L33	Q41387	Cellular Component	intracellular
CotAD_61681	GO:0005840	nMF	RMF	1546.25	89.2816	-4.11427	0.0382054	Dt_chr3:9411683-9411884	ath:ArthCp043:rpl33; ribosomal protein L33; K02913 large subunit ribosomal protein L33	Q41387	Cellular Component	ribosome
CotAD_61681	GO:0006412	nMF	RMF	1546.25	89.2816	-4.11427	0.0382054	Dt_chr3:9411683-9411884	ath:ArthCp043:rpl33; ribosomal protein L33; K02913 large subunit ribosomal protein L33	Q41387	Biological Process	translation
CotAD_09119	GO:0003723	nMF	RMF	112.906	6.68557	-4.07793	0.0350165	Dt_chr1:39041538-39043098	pop:POPTR_717121:hypothetical protein; K03263 translation initiation factor eIF-5A	Q9FKA5	Molecular Function	RNA binding
CotAD_09119	GO:0003746	nMF	RMF	112.906	6.68557	-4.07793	0.0350165	Dt_chr1:39041538-39043098	pop:POPTR_717121:hypothetical protein; K03263 translation initiation factor eIF-5A	Q9FKA5	Molecular Function	translation elongation factor activity
CotAD_09119	GO:0006452	nMF	RMF	112.906	6.68557	-4.07793	0.0350165	Dt_chr1:39041538-39043098	pop:POPTR_717121:hypothetical protein; K03263 translation initiation factor eIF-5A	Q9FKA5	Biological Process	translational frameshifting
CotAD_09119	GO:0043022	nMF	RMF	112.906	6.68557	-4.07793	0.0350165	Dt_chr1:39041538-39043098	pop:POPTR_717121:hypothetical protein; K03263 translation initiation factor eIF-5A	Q9FKA5	Molecular Function	ribosome binding
CotAD_09119	GO:0045901;	nMF	RMF	112.906	6.68557	-4.07793	0.0350165	Dt_chr1:39041538-39043098	pop:POPTR_717121:hypothetical protein; K03263 translation initiation factor eIF-5A	Q9FKA5	Biological Process	positive regulation of translational elongation
CotAD_09119	GO:0045905	nMF	RMF	112.906	6.68557	-4.07793	0.0350165	Dt_chr1:39041538-39043098	pop:POPTR_717121:hypothetical protein; K03263 translation initiation factor eIF-5A	Q9FKA5	Biological Process	positive regulation of translational termination
CotAD_32773	GO:0016491	nMF	RMF	114.63	7.02403	-4.02854	0.0173677	At_chr4:85334743-85335950	pop:POPTR_573016:ACO3; 1-aminocyclopropane-1-carboxylate (EC:1.14.11.9); K05933 aminocyclopropanecarboxylate oxidase [EC:1.14.17.4]		Molecular Function	oxidoreductase activity
CotAD_32773	GO:0016706	nMF	RMF	114.63	7.02403	-4.02854	0.0173677	At_chr4:85334743-85335950	pop:POPTR_573016:ACO3; 1-aminocyclopropane-1-carboxylate (EC:1.14.11.9); K05933 aminocyclopropanecarboxylate oxidase [EC:1.14.17.4]		Molecular Function	oxidoreductase activity, acting on paired donors, with incorporation or reduction of molecular oxygen, 2-oxoglutarate as one donor, and incorporation of one atom each of oxygen into both donors
CotAD_32773	GO:0055114	nMF	RMF	114.63	7.02403	-4.02854	0.0173677	At_chr4:85334743-85335950	pop:POPTR_573016:ACO3; 1-aminocyclopropane-1-carboxylate (EC:1.14.11.9); K05933 aminocyclopropanecarboxylate oxidase [EC:1.14.17.4]		Biological Process	oxidation-reduction process
CotAD_47218	GO:0005509	nMF	RMF	10.5031	0.694769	-3.91814	0.0229249	At_chr11:24433865-24435085	pop:POPTR_551203:photosystem II reaction center psbP protein; K02717 photosystem II oxygen-evolving enhancer protein 2	Q9AT55	Molecular Function	calcium ion binding
CotAD_47218	GO:0009523	nMF	RMF	10.5031	0.694769	-3.91814	0.0229249	At_chr11:24433865-24435085	pop:POPTR_551203:photosystem II reaction center psbP protein; K02717 photosystem II oxygen-evolving enhancer protein 2	Q9AT55	Cellular Component	photosystem II
CotAD_47218	GO:0009654	nMF	RMF	10.5031	0.694769	-3.91814	0.0229249	At_chr11:24433865-24435085	pop:POPTR_551203:photosystem II reaction center psbP protein; K02717 photosystem II oxygen-evolving enhancer protein 2	Q9AT55	Cellular Component	oxygen evolving complex
CotAD_47218	GO:0015979	nMF	RMF	10.5031	0.694769	-3.91814	0.0229249	At_chr11:24433865-24435085	pop:POPTR_551203:photosystem II reaction center psbP protein; K02717 photosystem II oxygen-evolving enhancer protein 2	Q9AT55	Biological Process	photosynthesis
CotAD_47218	GO:0019898	nMF	RMF	10.5031	0.694769	-3.91814	0.0229249	At_chr11:24433865-24435085	pop:POPTR_551203:photosystem II reaction center psbP protein; K02717 photosystem II oxygen-evolving enhancer protein 2	Q9AT55	Cellular Component	extrinsic to membrane
CotAD_29731	GO:0000786	nMF	RMF	81.6982	6.15516	-3.73044	0.0459217	At_chr13:22786066-22786806	ath:AT2G30620:histone H1.2; K11275 histone H1/5	O24058	Cellular Component	nucleosome
CotAD_29731	GO:0003677	nMF	RMF	81.6982	6.15516	-3.73044	0.0459217	At_chr13:22786066-22786806	ath:AT2G30620:histone H1.2; K11275 histone H1/5	O24058	Molecular Function	DNA binding
CotAD_29731	GO:0005634	nMF	RMF	81.6982	6.15516	-3.73044	0.0459217	At_chr13:22786066-22786806	ath:AT2G30620:histone H1.2; K11275 histone H1/5	O24058	Cellular Component	nucleus
CotAD_29731	GO:0006334	nMF	RMF	81.6982	6.15516	-3.73044	0.0459217	At_chr13:22786066-22786806	ath:AT2G30620:histone H1.2; K11275 histone H1/5	O24058	Biological Process	nucleosome assembly
CotAD_24923	GO:0009507	nMF	RMF	328.928	25.3346	-3.69859	0.00337294	At_chr7:31424405-31425023	pop:POPTR_830089:photosystem I reaction center subunit V (PsaG); K02721 photosystem II PsbW protein	Q28HE5	Cellular Component	chloroplast
CotAD_24923	GO:0009523	nMF	RMF	328.928	25.3346	-3.69859	0.00337294	At_chr7:31424405-31425023	pop:POPTR_830089:photosystem I reaction center subunit V (PsaG); K02721 photosystem II PsbW protein	Q28HE5	Cellular Component	photosystem II
CotAD_24923	GO:0015979	nMF	RMF	328.928	25.3346	-3.69859	0.00337294	At_chr7:31424405-31425023	pop:POPTR_830089:photosystem I reaction center subunit V (PsaG); K02721 photosystem II PsbW protein	Q28HE5	Biological Process	photosynthesis
CotAD_00786	GO:0005509	nMF	RMF	151.466	11.8038	-3.68167	0.00132415	scaffold26.1:1902610-1904027	pop:POPTR_834003:hypothetical protein; K08901 photosystem II oxygen-evolving enhancer protein 3		Molecular Function	calcium ion binding
CotAD_00786	GO:0009523	nMF	RMF	151.466	11.8038	-3.68167	0.00132415	scaffold26.1:1902610-1904027	pop:POPTR_834003:hypothetical protein; K08901 photosystem II oxygen-evolving enhancer protein 3		Cellular Component	photosystem II
CotAD_00786	GO:0009654	nMF	RMF	151.466	11.8038	-3.68167	0.00132415	scaffold26.1:1902610-1904027	pop:POPTR_834003:hypothetical protein; K08901 photosystem II oxygen-evolving enhancer protein 3		Cellular Component	oxygen evolving complex
CotAD_00786	GO:0015979	nMF	RMF	151.466	11.8038	-3.68167	0.00132415	scaffold26.1:1902610-1904027	pop:POPTR_834003:hypothetical protein; K08901 photosystem II oxygen-evolving enhancer protein 3		Biological Process	photosynthesis
CotAD_00786	GO:0019898	nMF	RMF	151.466	11.8038	-3.68167	0.00132415	scaffold26.1:1902610-1904027	pop:POPTR_834003:hypothetical protein; K08901 photosystem II oxygen-evolving enhancer protein 3		Cellular Component	extrinsic to membrane
CotAD_49124	GO:0009507	nMF	RMF	543.63	43.7455	-3.63542	0.00238304	scaffold1650.1:340555-341021	pop:POPTR_830089:photosystem I reaction center subunit V (PsaG); K02721 photosystem II PsbW protein		Cellular Component	chloroplast
CotAD_49124	GO:0009523	nMF	RMF	543.63	43.7455	-3.63542	0.00238304	scaffold1650.1:340555-341021	pop:POPTR_830089:photosystem I reaction center subunit V (PsaG); K02721 photosystem II PsbW protein		Cellular Component	photosystem II
CotAD_49124	GO:0015979	nMF	RMF	543.63	43.7455	-3.63542	0.00238304	scaffold1650.1:340555-341021	pop:POPTR_830089:photosystem I reaction center subunit V (PsaG); K02721 photosystem II PsbW protein		Biological Process	photosynthesis
CotAD_46430	GO:0006662	nMF	RMF	33.1797	2.76328	-3.58585	0.0244861	Dt_chr9:20980710-20981239	vvi:100246832:hypothetical protein LOC100246832; K03671 thioredoxin 1	P16952	Biological Process	glycerol ether metabolic process
CotAD_46430	GO:0009055	nMF	RMF	33.1797	2.76328	-3.58585	0.0244861	Dt_chr9:20980710-20981239	vvi:100246832:hypothetical protein LOC100246832; K03671 thioredoxin 1	P16952	Molecular Function	electron carrier activity
CotAD_46430	GO:0015035	nMF	RMF	33.1797	2.76328	-3.58585	0.0244861	Dt_chr9:20980710-20981239	vvi:100246832:hypothetical protein LOC100246832; K03671 thioredoxin 1	P16952	Molecular Function	protein disulfide oxidoreductase activity
CotAD_46430	GO:0045454	nMF	RMF	33.1797	2.76328	-3.58585	0.0244861	Dt_chr9:20980710-20981239	vvi:100246832:hypothetical protein LOC100246832; K03671 thioredoxin 1	P16952	Biological Process	cell redox homeostasis
CotAD_27352	GO:0004601	nMF	RMF	116.777	10.5319	-3.47091	0.00525321	Dt_chr9:56361779-56363315	pop:POPTR_647567:hypothetical protein; K00430 peroxidase [EC:1.11.1.7]	Q9SJU4	Molecular Function	peroxidase activity
CotAD_27352	GO:0006979	nMF	RMF	116.777	10.5319	-3.47091	0.00525321	Dt_chr9:56361779-56363315	pop:POPTR_647567:hypothetical protein; K00430 peroxidase [EC:1.11.1.7]	Q9SJU4	Biological Process	response to oxidative stress
CotAD_27352	GO:0020037	nMF	RMF	116.777	10.5319	-3.47091	0.00525321	Dt_chr9:56361779-56363315	pop:POPTR_647567:hypothetical protein; K00430 peroxidase [EC:1.11.1.7]	Q9SJU4	Molecular Function	heme binding
CotAD_27352	GO:0055114	nMF	RMF	116.777	10.5319	-3.47091	0.00525321	Dt_chr9:56361779-56363315	pop:POPTR_647567:hypothetical protein; K00430 peroxidase [EC:1.11.1.7]	Q9SJU4	Biological Process	oxidation-reduction process
CotAD_08097	GO:0006108	nMF	RMF	3.79135	0.360564	-3.39439	0.0383414	Dt_chr9:36699400-36704129	hmg:100208342:similar to F46E10.10a; K00025 malate dehydrogenase [EC:1.1.1.37]	P46256	Biological Process	malate metabolic process
CotAD_08097	GO:0016491	nMF	RMF	3.79135	0.360564	-3.39439	0.0383414	Dt_chr9:36699400-36704129	hmg:100208342:similar to F46E10.10a; K00025 malate dehydrogenase [EC:1.1.1.37]	P46256	Molecular Function	oxidoreductase activity
CotAD_08097	GO:0016615	nMF	RMF	3.79135	0.360564	-3.39439	0.0383414	Dt_chr9:36699400-36704129	hmg:100208342:similar to F46E10.10a; K00025 malate dehydrogenase [EC:1.1.1.37]	P46256	Molecular Function	malate dehydrogenase activity
CotAD_08097	GO:0016616	nMF	RMF	3.79135	0.360564	-3.39439	0.0383414	Dt_chr9:36699400-36704129	hmg:100208342:similar to F46E10.10a; K00025 malate dehydrogenase [EC:1.1.1.37]	P46256	Molecular Function	oxidoreductase activity, acting on the CH-OH group of donors, NAD or NADP as acceptor
CotAD_08097	GO:0055114	nMF	RMF	3.79135	0.360564	-3.39439	0.0383414	Dt_chr9:36699400-36704129	hmg:100208342:similar to F46E10.10a; K00025 malate dehydrogenase [EC:1.1.1.37]	P46256	Biological Process	oxidation-reduction process
CotAD_65355	GO:0016787	nMF	RMF	3.41141	0.381003	-3.16249	0.0259023	At_chr13:26909100-26911392	vvi:100248170:hypothetical protein LOC100248170; K01113 alkaline phosphatase D [EC:3.1.3.1]		Molecular Function	hydrolase activity
CotAD_36842	GO:0019288	nMF	RMF	13.3801	1.58908	-3.07383	0.0484367	At_chr12:54056481-54059601	pop:POPTR_557296:1-hydroxy-2-methyl-2-(E)-butenyl 4-diphosphate reductase (EC:1.17.1.2); K03527 4-hydroxy-3-methylbut-2-enyl diphosphate reductase [EC:1.17.1.2]		Biological Process	isopentenyl diphosphate biosynthetic process, mevalonate-independent pathway
CotAD_36842	GO:0055114	nMF	RMF	13.3801	1.58908	-3.07383	0.0484367	At_chr12:54056481-54059601	pop:POPTR_557296:1-hydroxy-2-methyl-2-(E)-butenyl 4-diphosphate reductase (EC:1.17.1.2); K03527 4-hydroxy-3-methylbut-2-enyl diphosphate reductase [EC:1.17.1.2]		Biological Process	oxidation-reduction process
CotAD_03497	GO:0046872	nMF	RMF	1884.47	232.923	-3.01624	0.0153935	At_chr9:41557149-41557605		Q2L929	Molecular Function	metal ion binding
CotAD_30700	GO:0004332	nMF	RMF	75.9673	11.9284	-2.67097	0.0334559	Dt_chr13:54152311-54153924	vvi:100255859:hypothetical protein LOC100255859; K01623 fructose-bisphosphate aldolase, class I [EC:4.1.2.13]	Q9SB81	Molecular Function	fructose-bisphosphate aldolase activity
CotAD_30700	GO:0006096	nMF	RMF	75.9673	11.9284	-2.67097	0.0334559	Dt_chr13:54152311-54153924	vvi:100255859:hypothetical protein LOC100255859; K01623 fructose-bisphosphate aldolase, class I [EC:4.1.2.13]	Q9SB81	Biological Process	glycolysis
CotAD_60572	GO:0005509	nMF	RMF	186.46	35.0951	-2.40952	0.0312361	scaffold3328.1:84617-86036	pop:POPTR_834003:hypothetical protein; K08901 photosystem II oxygen-evolving enhancer protein 3	Q41387	Molecular Function	calcium ion binding
CotAD_60572	GO:0009523	nMF	RMF	186.46	35.0951	-2.40952	0.0312361	scaffold3328.1:84617-86036	pop:POPTR_834003:hypothetical protein; K08901 photosystem II oxygen-evolving enhancer protein 3	Q41387	Cellular Component	photosystem II
CotAD_60572	GO:0009654	nMF	RMF	186.46	35.0951	-2.40952	0.0312361	scaffold3328.1:84617-86036	pop:POPTR_834003:hypothetical protein; K08901 photosystem II oxygen-evolving enhancer protein 3	Q41387	Cellular Component	oxygen evolving complex
CotAD_60572	GO:0015979	nMF	RMF	186.46	35.0951	-2.40952	0.0312361	scaffold3328.1:84617-86036	pop:POPTR_834003:hypothetical protein; K08901 photosystem II oxygen-evolving enhancer protein 3	Q41387	Biological Process	photosynthesis
CotAD_60572	GO:0019898	nMF	RMF	186.46	35.0951	-2.40952	0.0312361	scaffold3328.1:84617-86036	pop:POPTR_834003:hypothetical protein; K08901 photosystem II oxygen-evolving enhancer protein 3	Q41387	Cellular Component	extrinsic to membrane
CotAD_66559	GO:0009523	nMF	RMF	262.213	51.6477	-2.34396	0.0446737	At_chr2:52956567-52957173	vvi:100252545:hypothetical protein LOC100252545; K02723 photosystem II PsbY protein	O22932	Cellular Component	photosystem II
CotAD_66559	GO:0015979	nMF	RMF	262.213	51.6477	-2.34396	0.0446737	At_chr2:52956567-52957173	vvi:100252545:hypothetical protein LOC100252545; K02723 photosystem II PsbY protein	O22932	Biological Process	photosynthesis
CotAD_66559	GO:0016021	nMF	RMF	262.213	51.6477	-2.34396	0.0446737	At_chr2:52956567-52957173	vvi:100252545:hypothetical protein LOC100252545; K02723 photosystem II PsbY protein	O22932	Cellular Component	integral to membrane
CotAD_66559	GO:0030145	nMF	RMF	262.213	51.6477	-2.34396	0.0446737	At_chr2:52956567-52957173	vvi:100252545:hypothetical protein LOC100252545; K02723 photosystem II PsbY protein	O22932	Molecular Function	manganese ion binding
CotAD_12585	GO:0004672	nMF	RMF	1.50638	19.1286	3.66658	0.0437474	At_chr7:1417336-1421920	vvi:100252887:hypothetical protein LOC100252887; K08790 serine/threonine kinase 38 [EC:2.7.11.1]	Q9FYE1	Molecular Function	protein kinase activity
CotAD_12585	GO:0004674	nMF	RMF	1.50638	19.1286	3.66658	0.0437474	At_chr7:1417336-1421920	vvi:100252887:hypothetical protein LOC100252887; K08790 serine/threonine kinase 38 [EC:2.7.11.1]	Q9FYE1	Molecular Function	protein serine/threonine kinase activity
CotAD_12585	GO:0004713	nMF	RMF	1.50638	19.1286	3.66658	0.0437474	At_chr7:1417336-1421920	vvi:100252887:hypothetical protein LOC100252887; K08790 serine/threonine kinase 38 [EC:2.7.11.1]	Q9FYE1	Molecular Function	protein tyrosine kinase activity
CotAD_12585	GO:0005524	nMF	RMF	1.50638	19.1286	3.66658	0.0437474	At_chr7:1417336-1421920	vvi:100252887:hypothetical protein LOC100252887; K08790 serine/threonine kinase 38 [EC:2.7.11.1]	Q9FYE1	Molecular Function	ATP binding
CotAD_12585	GO:0006468	nMF	RMF	1.50638	19.1286	3.66658	0.0437474	At_chr7:1417336-1421920	vvi:100252887:hypothetical protein LOC100252887; K08790 serine/threonine kinase 38 [EC:2.7.11.1]	Q9FYE1	Biological Process	protein phosphorylation

## Sheet: Results_Summary_Hypothesis2
gene_id_original	GO_id	sample_1	sample_2	nMF_expression	SMF_expression	log2_fold_change	q_value	locus	KEGG_id	Swissprot_id	Gene_Ontology	Functional_Annotation
CotAD_29142	GO:0005515	nMF	SMF	499.444	1.83466	-8.08866	0.00433853	Dt_chr2:42930160-42932054	osa:4342129:Os06g0728000; K10802 high mobility group protein B1	P93047	Molecular Function	protein binding
CotAD_63520	GO:0004197	nMF	SMF	147.001	1.7331	-6.40633	0.0327686	scaffold3533.1:114897-116023		Q9FYE1	Molecular Function	cysteine-type endopeptidase activity
CotAD_56489	GO:0004372	nMF	SMF	45.3373	0.908973	-5.64032	0.0321811	At_chr1:98889976-98894250	pop:POPTR_421205:SHMT2; precursor of transferase serine hydroxymethyltransferase 2 (EC:2.1.2.1); K00600 glycine hydroxymethyltransferase [EC:2.1.2.1]	P50433	Molecular Function	glycine hydroxymethyltransferase activity
CotAD_56489	GO:0006544	nMF	SMF	45.3373	0.908973	-5.64032	0.0321811	At_chr1:98889976-98894250	pop:POPTR_421205:SHMT2; precursor of transferase serine hydroxymethyltransferase 2 (EC:2.1.2.1); K00600 glycine hydroxymethyltransferase [EC:2.1.2.1]	P50433	Biological Process	glycine metabolic process
CotAD_56489	GO:0006563	nMF	SMF	45.3373	0.908973	-5.64032	0.0321811	At_chr1:98889976-98894250	pop:POPTR_421205:SHMT2; precursor of transferase serine hydroxymethyltransferase 2 (EC:2.1.2.1); K00600 glycine hydroxymethyltransferase [EC:2.1.2.1]	P50433	Biological Process	L-serine metabolic process
CotAD_56489	GO:0030170	nMF	SMF	45.3373	0.908973	-5.64032	0.0321811	At_chr1:98889976-98894250	pop:POPTR_421205:SHMT2; precursor of transferase serine hydroxymethyltransferase 2 (EC:2.1.2.1); K00600 glycine hydroxymethyltransferase [EC:2.1.2.1]	P50433	Molecular Function	pyridoxal phosphate binding
CotAD_67025	GO:0016491	nMF	SMF	57.8984	1.18217	-5.61401	0.0439382	At_chr1:54821733-54824299	vvi:100241976:hypothetical protein LOC100241976; K02641 ferredoxin--NADP+ reductase [EC:1.18.1.2]	P10933	Molecular Function	oxidoreductase activity
CotAD_67025	GO:0055114	nMF	SMF	57.8984	1.18217	-5.61401	0.0439382	At_chr1:54821733-54824299	vvi:100241976:hypothetical protein LOC100241976; K02641 ferredoxin--NADP+ reductase [EC:1.18.1.2]	P10933	Biological Process	oxidation-reduction process
CotAD_18047	GO:0004372	nMF	SMF	31.6815	0.897295	-5.14191	0.0322597	Dt_chr6:19688342-19692922	pop:POPTR_421205:SHMT2; precursor of transferase serine hydroxymethyltransferase 2 (EC:2.1.2.1); K00600 glycine hydroxymethyltransferase [EC:2.1.2.1]	P50433	Molecular Function	glycine hydroxymethyltransferase activity
CotAD_18047	GO:0006544	nMF	SMF	31.6815	0.897295	-5.14191	0.0322597	Dt_chr6:19688342-19692922	pop:POPTR_421205:SHMT2; precursor of transferase serine hydroxymethyltransferase 2 (EC:2.1.2.1); K00600 glycine hydroxymethyltransferase [EC:2.1.2.1]	P50433	Biological Process	glycine metabolic process
CotAD_18047	GO:0006563	nMF	SMF	31.6815	0.897295	-5.14191	0.0322597	Dt_chr6:19688342-19692922	pop:POPTR_421205:SHMT2; precursor of transferase serine hydroxymethyltransferase 2 (EC:2.1.2.1); K00600 glycine hydroxymethyltransferase [EC:2.1.2.1]	P50433	Biological Process	L-serine metabolic process
CotAD_18047	GO:0030170	nMF	SMF	31.6815	0.897295	-5.14191	0.0322597	Dt_chr6:19688342-19692922	pop:POPTR_421205:SHMT2; precursor of transferase serine hydroxymethyltransferase 2 (EC:2.1.2.1); K00600 glycine hydroxymethyltransferase [EC:2.1.2.1]	P50433	Molecular Function	pyridoxal phosphate binding
CotAD_01079	GO:0003677	nMF	SMF	29.8553	0.897177	-5.05645	0.0482945	Dt_chr10:8054335-8055852	isc:IscW_ISCW008021:hypothetical protein; K12163 AN1-type zinc finger and ubiquitin domain-containing protein 1	Q9LHJ8	Molecular Function	DNA binding
CotAD_01079	GO:0008270	nMF	SMF	29.8553	0.897177	-5.05645	0.0482945	Dt_chr10:8054335-8055852	isc:IscW_ISCW008021:hypothetical protein; K12163 AN1-type zinc finger and ubiquitin domain-containing protein 1	Q9LHJ8	Molecular Function	zinc ion binding
CotAD_27922	GO:0006869	nMF	SMF	528.516	19.6002	-4.75301	0.0217554	Dt_chr11:17862336-17862825		Q43129	Biological Process	lipid transport
CotAD_27922	GO:0008289	nMF	SMF	528.516	19.6002	-4.75301	0.0217554	Dt_chr11:17862336-17862825		Q43129	Molecular Function	lipid binding
CotAD_69426	GO:0004089	nMF	SMF	99.7798	4.03945	-4.62652	0.0231812	scaffold3945.1:23712-28456	pop:POPTR_706715:hypothetical protein; K01673 carbonic anhydrase [EC:4.2.1.1]	P17067	Molecular Function	carbonate dehydratase activity
CotAD_69426	GO:0008270	nMF	SMF	99.7798	4.03945	-4.62652	0.0231812	scaffold3945.1:23712-28456	pop:POPTR_706715:hypothetical protein; K01673 carbonic anhydrase [EC:4.2.1.1]	P17067	Molecular Function	zinc ion binding
CotAD_69426	GO:0015976	nMF	SMF	99.7798	4.03945	-4.62652	0.0231812	scaffold3945.1:23712-28456	pop:POPTR_706715:hypothetical protein; K01673 carbonic anhydrase [EC:4.2.1.1]	P17067	Biological Process	carbon utilization
CotAD_30608	GO:0005506	nMF	SMF	209.162	8.50156	-4.62075	0.0321132	Dt_chr5:3150483-3151448	vvi:100253403:hypothetical protein LOC100253403; K04713 C4-hydroxylase [EC:1.14.-.-]	Q9AST3	Molecular Function	iron ion binding
CotAD_30608	GO:0006633	nMF	SMF	209.162	8.50156	-4.62075	0.0321132	Dt_chr5:3150483-3151448	vvi:100253403:hypothetical protein LOC100253403; K04713 C4-hydroxylase [EC:1.14.-.-]	Q9AST3	Biological Process	fatty acid biosynthetic process
CotAD_30608	GO:0016491	nMF	SMF	209.162	8.50156	-4.62075	0.0321132	Dt_chr5:3150483-3151448	vvi:100253403:hypothetical protein LOC100253403; K04713 C4-hydroxylase [EC:1.14.-.-]	Q9AST3	Molecular Function	oxidoreductase activity
CotAD_30608	GO:0055114	nMF	SMF	209.162	8.50156	-4.62075	0.0321132	Dt_chr5:3150483-3151448	vvi:100253403:hypothetical protein LOC100253403; K04713 C4-hydroxylase [EC:1.14.-.-]	Q9AST3	Biological Process	oxidation-reduction process
CotAD_05829	GO:0006662	nMF	SMF	170.521	9.46767	-4.17079	0.0338441	Dt_chr5:49514635-49520626	pop:POPTR_263504:PtrTrxm4; thioredoxin m; K03671 thioredoxin 1	P07591	Biological Process	glycerol ether metabolic process
CotAD_05829	GO:0009055	nMF	SMF	170.521	9.46767	-4.17079	0.0338441	Dt_chr5:49514635-49520626	pop:POPTR_263504:PtrTrxm4; thioredoxin m; K03671 thioredoxin 1	P07591	Molecular Function	electron carrier activity
CotAD_05829	GO:0015035	nMF	SMF	170.521	9.46767	-4.17079	0.0338441	Dt_chr5:49514635-49520626	pop:POPTR_263504:PtrTrxm4; thioredoxin m; K03671 thioredoxin 1	P07591	Molecular Function	protein disulfide oxidoreductase activity
CotAD_05829	GO:0045454	nMF	SMF	170.521	9.46767	-4.17079	0.0338441	Dt_chr5:49514635-49520626	pop:POPTR_263504:PtrTrxm4; thioredoxin m; K03671 thioredoxin 1	P07591	Biological Process	cell redox homeostasis
CotAD_70046	GO:0005524	nMF	SMF	388.009	22.6741	-4.09697	0.0318481	scaffold3849.1:84467-87274	zro:ZYRO0G08008g:hypothetical protein; K14571 ribosome biogenesis ATPase	Q7X999	Molecular Function	ATP binding
CotAD_49124	GO:0009507	nMF	SMF	543.63	32.4783	-4.06508	0.00132415	scaffold1650.1:340555-341021	pop:POPTR_830089:photosystem I reaction center subunit V (PsaG); K02721 photosystem II PsbW protein	Q41387	Cellular Component	chloroplast
CotAD_49124	GO:0009523	nMF	SMF	543.63	32.4783	-4.06508	0.00132415	scaffold1650.1:340555-341021	pop:POPTR_830089:photosystem I reaction center subunit V (PsaG); K02721 photosystem II PsbW protein	Q41387	Cellular Component	photosystem II
CotAD_49124	GO:0015979	nMF	SMF	543.63	32.4783	-4.06508	0.00132415	scaffold1650.1:340555-341021	pop:POPTR_830089:photosystem I reaction center subunit V (PsaG); K02721 photosystem II PsbW protein	Q41387	Biological Process	photosynthesis
CotAD_12925	GO:0009522	nMF	SMF	70.6468	4.33115	-4.0278	0.0361308	At_chr8:43408563-43409196	rcu:RCOM_0677760:Photosystem I reaction center subunit II, chloroplast precursor, putative; K02692 photosystem I subunit II	P32869	Cellular Component	photosystem I
CotAD_12925	GO:0009538	nMF	SMF	70.6468	4.33115	-4.0278	0.0361308	At_chr8:43408563-43409196	rcu:RCOM_0677760:Photosystem I reaction center subunit II, chloroplast precursor, putative; K02692 photosystem I subunit II	P32869	Cellular Component	photosystem I reaction center
CotAD_12925	GO:0015979	nMF	SMF	70.6468	4.33115	-4.0278	0.0361308	At_chr8:43408563-43409196	rcu:RCOM_0677760:Photosystem I reaction center subunit II, chloroplast precursor, putative; K02692 photosystem I subunit II	P32869	Biological Process	photosynthesis
CotAD_22329	GO:0006629	nMF	SMF	14.0642	0.862798	-4.02686	0.0421012	scaffold613.1:336737-339419	pop:POPTR_724446:omega-3 fatty acid desaturase; K10257 omega-3 fatty acid desaturase (delta-15 desaturase) [EC:1.14.19.-]	P48619	Biological Process	lipid metabolic process
CotAD_22329	GO:0016717	nMF	SMF	14.0642	0.862798	-4.02686	0.0421012	scaffold613.1:336737-339419	pop:POPTR_724446:omega-3 fatty acid desaturase; K10257 omega-3 fatty acid desaturase (delta-15 desaturase) [EC:1.14.19.-]	P48619	Molecular Function	oxidoreductase activity, acting on paired donors, with oxidation of a pair of donors resulting in the reduction of molecular oxygen to two molecules of water
CotAD_22329	GO:0055114	nMF	SMF	14.0642	0.862798	-4.02686	0.0421012	scaffold613.1:336737-339419	pop:POPTR_724446:omega-3 fatty acid desaturase; K10257 omega-3 fatty acid desaturase (delta-15 desaturase) [EC:1.14.19.-]	P48619	Biological Process	oxidation-reduction process
CotAD_00786	GO:0005509	nMF	SMF	151.466	9.40409	-4.00956	0.0121574	scaffold26.1:1902610-1904027	pop:POPTR_834003:hypothetical protein; K08901 photosystem II oxygen-evolving enhancer protein 3	Q41932	Molecular Function	calcium ion binding
CotAD_00786	GO:0009523	nMF	SMF	151.466	9.40409	-4.00956	0.0121574	scaffold26.1:1902610-1904027	pop:POPTR_834003:hypothetical protein; K08901 photosystem II oxygen-evolving enhancer protein 3	Q41932	Cellular Component	photosystem II
CotAD_00786	GO:0015979	nMF	SMF	151.466	9.40409	-4.00956	0.0121574	scaffold26.1:1902610-1904027	pop:POPTR_834003:hypothetical protein; K08901 photosystem II oxygen-evolving enhancer protein 3	Q41932	Biological Process	photosynthesis
CotAD_00786	GO:0019898	nMF	SMF	151.466	9.40409	-4.00956	0.0121574	scaffold26.1:1902610-1904027	pop:POPTR_834003:hypothetical protein; K08901 photosystem II oxygen-evolving enhancer protein 3	Q41932	Cellular Component	extrinsic to membrane
CotAD_00786	GO:0009654	nMF	SMF	151.466	9.40409	-4.00956	0.0121574	scaffold26.1:1902610-1904027	pop:POPTR_834003:hypothetical protein; K08901 photosystem II oxygen-evolving enhancer protein 3	Q41932	Cellular Component	oxygen evolving complex
CotAD_29827	GO:0005975	nMF	SMF	41.6701	2.63216	-3.98469	0.034511	At_chr4:88514683-88517793	rcu:RCOM_0498670:sedoheptulose-1,7-bisphosphatase, chloroplast, putative (EC:3.1.3.37); K01100 sedoheptulose-bisphosphatase [EC:3.1.3.37]	O20252	Biological Process	carbohydrate metabolic process
CotAD_29827	GO:0042578	nMF	SMF	41.6701	2.63216	-3.98469	0.034511	At_chr4:88514683-88517793	rcu:RCOM_0498670:sedoheptulose-1,7-bisphosphatase, chloroplast, putative (EC:3.1.3.37); K01100 sedoheptulose-bisphosphatase [EC:3.1.3.37]	O20252	Molecular Function	phosphoric ester hydrolase activity
CotAD_46299	GO:0020037	nMF	SMF	55.4848	3.88132	-3.83747	0.0469369	Dt_chr8:35035099-35036219	ani:AN3862.2:hypothetical protein; K00326 cytochrome-b5 reductase [EC:1.6.2.2]	P40934	Molecular Function	heme binding
CotAD_57421	GO:0005509	nMF	SMF	89.4388	6.29034	-3.82969	0.0321132	scaffold335.1:212148-213125	pop:POPTR_834003:hypothetical protein; K08901 photosystem II oxygen-evolving enhancer protein 3	Q41932	Molecular Function	calcium ion binding
CotAD_57421	GO:0009523	nMF	SMF	89.4388	6.29034	-3.82969	0.0321132	scaffold335.1:212148-213125	pop:POPTR_834003:hypothetical protein; K08901 photosystem II oxygen-evolving enhancer protein 3	Q41932	Cellular Component	photosystem II
CotAD_57421	GO:0009654	nMF	SMF	89.4388	6.29034	-3.82969	0.0321132	scaffold335.1:212148-213125	pop:POPTR_834003:hypothetical protein; K08901 photosystem II oxygen-evolving enhancer protein 3	Q41932	Cellular Component	oxygen evolving complex
CotAD_57421	GO:0015979	nMF	SMF	89.4388	6.29034	-3.82969	0.0321132	scaffold335.1:212148-213125	pop:POPTR_834003:hypothetical protein; K08901 photosystem II oxygen-evolving enhancer protein 3	Q41932	Biological Process	photosynthesis
CotAD_57421	GO:0019898	nMF	SMF	89.4388	6.29034	-3.82969	0.0321132	scaffold335.1:212148-213125	pop:POPTR_834003:hypothetical protein; K08901 photosystem II oxygen-evolving enhancer protein 3	Q41932	Cellular Component	extrinsic to membrane
CotAD_45594	GO:0010181	nMF	SMF	17.426	1.22976	-3.82479	0.0462178	scaffold1464.1:148464-150511	vvi:100244701:hypothetical protein LOC100244701; K11517 (S)-2-hydroxy-acid oxidase [EC:1.1.3.15]	Q9LRR9	Molecular Function	FMN binding
CotAD_45594	GO:0016491	nMF	SMF	17.426	1.22976	-3.82479	0.0462178	scaffold1464.1:148464-150511	vvi:100244701:hypothetical protein LOC100244701; K11517 (S)-2-hydroxy-acid oxidase [EC:1.1.3.15]	Q9LRR9	Molecular Function	oxidoreductase activity
CotAD_45594	GO:0055114	nMF	SMF	17.426	1.22976	-3.82479	0.0462178	scaffold1464.1:148464-150511	vvi:100244701:hypothetical protein LOC100244701; K11517 (S)-2-hydroxy-acid oxidase [EC:1.1.3.15]	Q9LRR9	Biological Process	oxidation-reduction process
CotAD_01370	GO:0009522	nMF	SMF	354.914	27.6987	-3.67958	0.0496288	Dt_chr9:61823963-61824731	rcu:RCOM_1493780:Photosystem I reaction center subunit VI, chloroplast precursor, putative; K02695 photosystem I subunit VI	P22179	Cellular Component	photosystem I
CotAD_01370	GO:0009538	nMF	SMF	354.914	27.6987	-3.67958	0.0496288	Dt_chr9:61823963-61824731	rcu:RCOM_1493780:Photosystem I reaction center subunit VI, chloroplast precursor, putative; K02695 photosystem I subunit VI	P22179	Cellular Component	photosystem I reaction center
CotAD_01370	GO:0015979	nMF	SMF	354.914	27.6987	-3.67958	0.0496288	Dt_chr9:61823963-61824731	rcu:RCOM_1493780:Photosystem I reaction center subunit VI, chloroplast precursor, putative; K02695 photosystem I subunit VI	P22179	Biological Process	photosynthesis
CotAD_27352	GO:0004601	nMF	SMF	116.777	9.35526	-3.64183	0.0092657	Dt_chr9:56361779-56363315	pop:POPTR_647567:hypothetical protein; K00430 peroxidase [EC:1.11.1.7]	Q9SB81	Molecular Function	peroxidase activity
CotAD_27352	GO:0006979	nMF	SMF	116.777	9.35526	-3.64183	0.0092657	Dt_chr9:56361779-56363315	pop:POPTR_647567:hypothetical protein; K00430 peroxidase [EC:1.11.1.7]	Q9SB81	Biological Process	response to oxidative stress
CotAD_27352	GO:0055114	nMF	SMF	116.777	9.35526	-3.64183	0.0092657	Dt_chr9:56361779-56363315	pop:POPTR_647567:hypothetical protein; K00430 peroxidase [EC:1.11.1.7]	Q9SB81	Biological Process	oxidation-reduction process
CotAD_27352	GO:0020037	nMF	SMF	116.777	9.35526	-3.64183	0.0092657	Dt_chr9:56361779-56363315	pop:POPTR_647567:hypothetical protein; K00430 peroxidase [EC:1.11.1.7]	Q9SB81	Molecular Function	heme binding
CotAD_58035	GO:0004332	nMF	SMF	57.6821	5.25465	-3.45645	0.0201805	At_chr13:13845127-13846509	rcu:RCOM_1538490:fructose-bisphosphate aldolase, putative (EC:4.1.2.13); K01623 fructose-bisphosphate aldolase, class I [EC:4.1.2.13]	P46256	Molecular Function	fructose-bisphosphate aldolase activity
CotAD_58035	GO:0006096	nMF	SMF	57.6821	5.25465	-3.45645	0.0201805	At_chr13:13845127-13846509	rcu:RCOM_1538490:fructose-bisphosphate aldolase, putative (EC:4.1.2.13); K01623 fructose-bisphosphate aldolase, class I [EC:4.1.2.13]	P46256	Biological Process	glycolysis
CotAD_61784	GO:0009522	nMF	SMF	308.495	32.6512	-3.24004	0.016362	Dt_chr4:31023967-31025234	pop:POPTR_711610:photosystem I reaction center subunit IV/psaE; K02693 photosystem I subunit IV	Q41228	Cellular Component	photosystem I
CotAD_61784	GO:0009538	nMF	SMF	308.495	32.6512	-3.24004	0.016362	Dt_chr4:31023967-31025234	pop:POPTR_711610:photosystem I reaction center subunit IV/psaE; K02693 photosystem I subunit IV	Q41228	Cellular Component	photosystem I reaction center
CotAD_61784	GO:0015979	nMF	SMF	308.495	32.6512	-3.24004	0.016362	Dt_chr4:31023967-31025234	pop:POPTR_711610:photosystem I reaction center subunit IV/psaE; K02693 photosystem I subunit IV	Q41228	Biological Process	photosynthesis
CotAD_34911	GO:0005960	nMF	SMF	138.897	15.6824	-3.1468	0.0302952	scaffold854.1:113875-115214	vvi:100259229:hypothetical protein LOC100259229; K02437 glycine cleavage system H protein	Q39732	Cellular Component	glycine cleavage complex
CotAD_34911	GO:0006546	nMF	SMF	138.897	15.6824	-3.1468	0.0302952	scaffold854.1:113875-115214	vvi:100259229:hypothetical protein LOC100259229; K02437 glycine cleavage system H protein	Q39732	Biological Process	glycine catabolic process
CotAD_35753	GO:0010181	nMF	SMF	34.9883	4.01273	-3.12422	0.0286119	scaffold732.1:485203-487250	vvi:100244701:hypothetical protein LOC100244701; K11517 (S)-2-hydroxy-acid oxidase [EC:1.1.3.15]	Q9LRR9	Molecular Function	FMN binding
CotAD_35753	GO:0016491	nMF	SMF	34.9883	4.01273	-3.12422	0.0286119	scaffold732.1:485203-487250	vvi:100244701:hypothetical protein LOC100244701; K11517 (S)-2-hydroxy-acid oxidase [EC:1.1.3.15]	Q9LRR9	Molecular Function	oxidoreductase activity
CotAD_35753	GO:0055114	nMF	SMF	34.9883	4.01273	-3.12422	0.0286119	scaffold732.1:485203-487250	vvi:100244701:hypothetical protein LOC100244701; K11517 (S)-2-hydroxy-acid oxidase [EC:1.1.3.15]	Q9LRR9	Biological Process	oxidation-reduction process
CotAD_25559	GO:0016787	nMF	SMF	80.7852	9.71478	-3.05584	0.0304342	scaffold445.1:117827-119597	vvi:100248834:hypothetical protein; K13051 beta-aspartyl-peptidase (threonine type) [EC:3.4.19.5]	Q8GXG1	Molecular Function	hydrolase activity
CotAD_04760	GO:0008152	nMF	SMF	65.4849	7.93146	-3.0455	0.0320329	At_chr4:37990328-37994212	rcu:RCOM_0063050:serine-pyruvate aminotransferase, putative (EC:2.6.1.45); K00830 alanine-glyoxylate transaminase / serine-glyoxylate transaminase / serine-pyruvate transaminase [EC:2.6.1.44 2.6.1.45 2.6.1.51]	Q56YA5	Biological Process	metabolic process
CotAD_46951	GO:0006108	nMF	SMF	36.1809	4.40907	-3.03668	0.0322597	scaffold1485.1:183961-186349	pop:POPTR_747123:malate dehydrogenase (EC:1.1.1.37); K00025 malate dehydrogenase [EC:1.1.1.37]	Q08062	Biological Process	malate metabolic process
CotAD_46951	GO:0016491	nMF	SMF	36.1809	4.40907	-3.03668	0.0322597	scaffold1485.1:183961-186349	pop:POPTR_747123:malate dehydrogenase (EC:1.1.1.37); K00025 malate dehydrogenase [EC:1.1.1.37]	Q08062	Molecular Function	oxidoreductase activity
CotAD_46951	GO:0016615	nMF	SMF	36.1809	4.40907	-3.03668	0.0322597	scaffold1485.1:183961-186349	pop:POPTR_747123:malate dehydrogenase (EC:1.1.1.37); K00025 malate dehydrogenase [EC:1.1.1.37]	Q08062	Molecular Function	malate dehydrogenase activity
CotAD_46951	GO:0016616	nMF	SMF	36.1809	4.40907	-3.03668	0.0322597	scaffold1485.1:183961-186349	pop:POPTR_747123:malate dehydrogenase (EC:1.1.1.37); K00025 malate dehydrogenase [EC:1.1.1.37]	Q08062	Molecular Function	oxidoreductase activity, acting on the CH-OH group of donors, NAD or NADP as acceptor
CotAD_46951	GO:0055114	nMF	SMF	36.1809	4.40907	-3.03668	0.0322597	scaffold1485.1:183961-186349	pop:POPTR_747123:malate dehydrogenase (EC:1.1.1.37); K00025 malate dehydrogenase [EC:1.1.1.37]	Q08062	Biological Process	oxidation-reduction process
CotAD_23329	GO:0003755	nMF	SMF	159.854	19.4817	-3.03656	0.0294115	At_chr2:56749274-56749796	ath:AT2G21130:peptidyl-prolyl cis-trans isomerase / cyclophilin (CYP2) / rotamase; K01802 peptidylprolyl isomerase [EC:5.2.1.8]	Q39613	Molecular Function	peptidyl-prolyl cis-trans isomerase activity
CotAD_23329	GO:0006457	nMF	SMF	159.854	19.4817	-3.03656	0.0294115	At_chr2:56749274-56749796	ath:AT2G21130:peptidyl-prolyl cis-trans isomerase / cyclophilin (CYP2) / rotamase; K01802 peptidylprolyl isomerase [EC:5.2.1.8]	Q39613	Biological Process	protein folding
CotAD_74175	GO:0016021	nMF	SMF	47.0279	5.80971	-3.01698	0.0287768	At_chr4:92173440-92175839	pop:POPTR_824927:carbon-monoxide oxygenase (EC:1.16.1.7); K08360 cytochrome b-561	Q8L856	Cellular Component	integral to membrane
CotAD_04865	GO:0009522	nMF	SMF	292.649	36.4902	-3.00359	0.0326486	scaffold56.1:580051-580735	pop:POPTR_711610:photosystem I reaction center subunit IV/psaE; K02693 photosystem I subunit IV	Q41228	Cellular Component	photosystem I
CotAD_04865	GO:0009538	nMF	SMF	292.649	36.4902	-3.00359	0.0326486	scaffold56.1:580051-580735	pop:POPTR_711610:photosystem I reaction center subunit IV/psaE; K02693 photosystem I subunit IV	Q41228	Cellular Component	photosystem I reaction center
CotAD_04865	GO:0015979	nMF	SMF	292.649	36.4902	-3.00359	0.0326486	scaffold56.1:580051-580735	pop:POPTR_711610:photosystem I reaction center subunit IV/psaE; K02693 photosystem I subunit IV	Q41228	Biological Process	photosynthesis
CotAD_63714	GO:0004618	nMF	SMF	27.8246	3.52571	-2.98037	0.0315902	At_chr2:15897032-15899409	rcu:RCOM_1574580:phosphoglycerate kinase, putative (EC:2.7.2.3); K00927 phosphoglycerate kinase [EC:2.7.2.3]	Q42961	Molecular Function	phosphoglycerate kinase activity
CotAD_63714	GO:0006096	nMF	SMF	27.8246	3.52571	-2.98037	0.0315902	At_chr2:15897032-15899409	rcu:RCOM_1574580:phosphoglycerate kinase, putative (EC:2.7.2.3); K00927 phosphoglycerate kinase [EC:2.7.2.3]	Q42961	Biological Process	glycolysis
CotAD_55925	GO:0016021	nMF	SMF	45.2499	5.83804	-2.95436	0.0337425	Dt_chr4:34610595-34612984	pop:POPTR_824927:carbon-monoxide oxygenase (EC:1.16.1.7); K08360 cytochrome b-561	Q8L856	Cellular Component	integral to membrane
CotAD_04247	GO:0008121	nMF	SMF	60.936	8.17025	-2.89884	0.0406862	Dt_chr5:14113969-14115742	rcu:RCOM_1761880:Cytochrome b6-f complex iron-sulfur subunit, chloroplast precursor, putative (EC:1.10.99.1); K02636 cytochrome b6-f complex iron-sulfur subunit [EC:1.10.99.1]	P26291	Molecular Function	ubiquinol-cytochrome-c reductase activity
CotAD_04247	GO:0009496	nMF	SMF	60.936	8.17025	-2.89884	0.0406862	Dt_chr5:14113969-14115742	rcu:RCOM_1761880:Cytochrome b6-f complex iron-sulfur subunit, chloroplast precursor, putative (EC:1.10.99.1); K02636 cytochrome b6-f complex iron-sulfur subunit [EC:1.10.99.1]	P26291	Molecular Function	plastoquinol-plastocyanin reductase activity
CotAD_04247	GO:0016020	nMF	SMF	60.936	8.17025	-2.89884	0.0406862	Dt_chr5:14113969-14115742	rcu:RCOM_1761880:Cytochrome b6-f complex iron-sulfur subunit, chloroplast precursor, putative (EC:1.10.99.1); K02636 cytochrome b6-f complex iron-sulfur subunit [EC:1.10.99.1]	P26291	Cellular Component	membrane
CotAD_04247	GO:0016491	nMF	SMF	60.936	8.17025	-2.89884	0.0406862	Dt_chr5:14113969-14115742	rcu:RCOM_1761880:Cytochrome b6-f complex iron-sulfur subunit, chloroplast precursor, putative (EC:1.10.99.1); K02636 cytochrome b6-f complex iron-sulfur subunit [EC:1.10.99.1]	P26291	Molecular Function	oxidoreductase activity
CotAD_04247	GO:0042651	nMF	SMF	60.936	8.17025	-2.89884	0.0406862	Dt_chr5:14113969-14115742	rcu:RCOM_1761880:Cytochrome b6-f complex iron-sulfur subunit, chloroplast precursor, putative (EC:1.10.99.1); K02636 cytochrome b6-f complex iron-sulfur subunit [EC:1.10.99.1]	P26291	Cellular Component	thylakoid membrane
CotAD_04247	GO:0051537	nMF	SMF	60.936	8.17025	-2.89884	0.0406862	Dt_chr5:14113969-14115742	rcu:RCOM_1761880:Cytochrome b6-f complex iron-sulfur subunit, chloroplast precursor, putative (EC:1.10.99.1); K02636 cytochrome b6-f complex iron-sulfur subunit [EC:1.10.99.1]	P26291	Molecular Function	2 iron, 2 sulfur cluster binding
CotAD_66559	GO:0009523	nMF	SMF	262.213	35.3783	-2.8898	0.0327686	At_chr2:52956567-52957173	vvi:100252545:hypothetical protein LOC100252545; K02723 photosystem II PsbY protein	P80470	Cellular Component	photosystem II
CotAD_66559	GO:0015979	nMF	SMF	262.213	35.3783	-2.8898	0.0327686	At_chr2:52956567-52957173	vvi:100252545:hypothetical protein LOC100252545; K02723 photosystem II PsbY protein	P80470	Biological Process	photosynthesis
CotAD_66559	GO:0016021	nMF	SMF	262.213	35.3783	-2.8898	0.0327686	At_chr2:52956567-52957173	vvi:100252545:hypothetical protein LOC100252545; K02723 photosystem II PsbY protein	P80470	Cellular Component	integral to membrane
CotAD_66559	GO:0030145	nMF	SMF	262.213	35.3783	-2.8898	0.0327686	At_chr2:52956567-52957173	vvi:100252545:hypothetical protein LOC100252545; K02723 photosystem II PsbY protein	P80470	Molecular Function	manganese ion binding
CotAD_27009	GO:0009522	nMF	SMF	87.4357	11.9386	-2.87258	0.0379794	At_chr9:44690641-44691322	pop:POPTR_709002:photosystem I reaction center psaF subunit III; K02694 photosystem I subunit III	Q9SHE8	Cellular Component	photosystem I
CotAD_27009	GO:0009538	nMF	SMF	87.4357	11.9386	-2.87258	0.0379794	At_chr9:44690641-44691322	pop:POPTR_709002:photosystem I reaction center psaF subunit III; K02694 photosystem I subunit III	Q9SHE8	Cellular Component	photosystem I reaction center
CotAD_27009	GO:0015979	nMF	SMF	87.4357	11.9386	-2.87258	0.0379794	At_chr9:44690641-44691322	pop:POPTR_709002:photosystem I reaction center psaF subunit III; K02694 photosystem I subunit III	Q9SHE8	Biological Process	photosynthesis
CotAD_60572	GO:0005509	nMF	SMF	186.46	25.6658	-2.86094	0.0321132	scaffold3328.1:84617-86036	pop:POPTR_834003:hypothetical protein; K08901 photosystem II oxygen-evolving enhancer protein 3	Q41932	Molecular Function	calcium ion binding
CotAD_60572	GO:0009523	nMF	SMF	186.46	25.6658	-2.86094	0.0321132	scaffold3328.1:84617-86037	pop:POPTR_834003:hypothetical protein; K08901 photosystem II oxygen-evolving enhancer protein 4	Q41933	Cellular Component	photosystem II
CotAD_60572	GO:0009654	nMF	SMF	186.46	25.6658	-2.86094	0.0321132	scaffold3328.1:84617-86038	pop:POPTR_834003:hypothetical protein; K08901 photosystem II oxygen-evolving enhancer protein 5	Q41934	Cellular Component	oxygen evolving complex
CotAD_60572	GO:0019898	nMF	SMF	186.46	25.6658	-2.86094	0.0321132	scaffold3328.1:84617-86039	pop:POPTR_834003:hypothetical protein; K08901 photosystem II oxygen-evolving enhancer protein 6	Q41935	Cellular Component	extrinsic to membrane
CotAD_60572	GO:0015979	nMF	SMF	186.46	25.6658	-2.86094	0.0321132	scaffold3328.1:84617-86040	pop:POPTR_834003:hypothetical protein; K08901 photosystem II oxygen-evolving enhancer protein 7	Q41936	Biological Process	photosynthesis
CotAD_13383	GO:0045454	nMF	SMF	41.5637	5.87279	-2.82321	0.041175	Dt_chr9:53073800-53074703	pif:PITG_09722:thioredoxin H-type; K03671 thioredoxin 1	Q9SGS4	Biological Process	cell redox homeostasis
CotAD_19310	GO:0005524	nMF	SMF	222.311	31.4834	-2.81992	0.0302952	At_chr10:31981545-31984669	zro:ZYRO0G08008g:hypothetical protein; K14571 ribosome biogenesis ATPase	Q7X9A0	Molecular Function	ATP binding
CotAD_66093	GO:0004857	nMF	SMF	158.017	22.5051	-2.81176	0.0355942	At_chr5:11501867-11502713	vvi:100257414:hypothetical protein LOC100257414; K02355 elongation factor EF-G [EC:3.6.5.3]	P17407	Molecular Function	enzyme inhibitor activity
CotAD_66093	GO:0030599	nMF	SMF	158.017	22.5051	-2.81176	0.0355942	At_chr5:11501867-11502713	vvi:100257414:hypothetical protein LOC100257414; K02355 elongation factor EF-G [EC:3.6.5.3]	P17407	Molecular Function	pectinesterase activity
CotAD_21534	GO:0005515	nMF	SMF	60.778	8.65903	-2.81127	0.0326486	Dt_chr9:27960535-27961604	pop:POPTR_834140:hypothetical protein; K00799 glutathione S-transferase [EC:2.5.1.18]	Q03666	Molecular Function	protein binding
CotAD_42992	GO:0005509	nMF	SMF	153.264	21.8421	-2.81084	0.0422729	Dt_chr7:23633449-23634654	pop:POPTR_813989:photosystem II oxygen-evolving complex 33 KDa subunit; K02716 photosystem II oxygen-evolving enhancer protein 1	Q40459	Molecular Function	calcium ion binding
CotAD_42992	GO:0009523	nMF	SMF	153.264	21.8421	-2.81084	0.0422729	Dt_chr7:23633449-23634655	pop:POPTR_813989:photosystem II oxygen-evolving complex 33 KDa subunit; K02716 photosystem II oxygen-evolving enhancer protein 2	Q40460	Cellular Component	photosystem II
CotAD_42992	GO:0009654	nMF	SMF	153.264	21.8421	-2.81084	0.0422729	Dt_chr7:23633449-23634656	pop:POPTR_813989:photosystem II oxygen-evolving complex 33 KDa subunit; K02716 photosystem II oxygen-evolving enhancer protein 3	Q40461	Cellular Component	oxygen evolving complex
CotAD_42992	GO:0015979	nMF	SMF	153.264	21.8421	-2.81084	0.0422729	Dt_chr7:23633449-23634657	pop:POPTR_813989:photosystem II oxygen-evolving complex 33 KDa subunit; K02716 photosystem II oxygen-evolving enhancer protein 4	Q40462	Biological Process	photosynthesis
CotAD_42992	GO:0042549	nMF	SMF	153.264	21.8421	-2.81084	0.0422729	Dt_chr7:23633449-23634658	pop:POPTR_813989:photosystem II oxygen-evolving complex 33 KDa subunit; K02716 photosystem II oxygen-evolving enhancer protein 5	Q40463	Biological Process	photosystem II stabilization
CotAD_42992	GO:0019898	nMF	SMF	153.264	21.8421	-2.81084	0.0422729	Dt_chr7:23633449-23634659	pop:POPTR_813989:photosystem II oxygen-evolving complex 33 KDa subunit; K02716 photosystem II oxygen-evolving enhancer protein 6	Q40464	Cellular Component	extrinsic to membrane
CotAD_59043	GO:0009522	nMF	SMF	85.6976	12.2775	-2.80324	0.0402176	At_chr10:20080977-20081652	rcu:RCOM_1426230:Photosystem I reaction center subunit III, chloroplast precursor, putative; K02694 photosystem I subunit III	Q9SHE8	Cellular Component	photosystem I
CotAD_59043	GO:0009538	nMF	SMF	85.6976	12.2775	-2.80324	0.0402176	At_chr10:20080977-20081652	rcu:RCOM_1426230:Photosystem I reaction center subunit III, chloroplast precursor, putative; K02694 photosystem I subunit III	Q9SHE8	Cellular Component	photosystem I reaction center
CotAD_59043	GO:0015979	nMF	SMF	85.6976	12.2775	-2.80324	0.0402176	At_chr10:20080977-20081652	rcu:RCOM_1426230:Photosystem I reaction center subunit III, chloroplast precursor, putative; K02694 photosystem I subunit III	Q9SHE8	Biological Process	photosynthesis
CotAD_68653	GO:0004096	nMF	SMF	28.886	4.21535	-2.77665	0.0462178	scaffold4993.1:21955-24961	vvi:100244516:hypothetical protein LOC100244516; K03781 catalase [EC:1.11.1.6]	P30567	Molecular Function	catalase activity
CotAD_68653	GO:0006979	nMF	SMF	28.886	4.21535	-2.77665	0.0462178	scaffold4993.1:21955-24961	vvi:100244516:hypothetical protein LOC100244516; K03781 catalase [EC:1.11.1.6]	P30567	Biological Process	response to oxidative stress
CotAD_68653	GO:0020037	nMF	SMF	28.886	4.21535	-2.77665	0.0462178	scaffold4993.1:21955-24961	vvi:100244516:hypothetical protein LOC100244516; K03781 catalase [EC:1.11.1.6]	P30567	Molecular Function	heme binding
CotAD_68653	GO:0055114	nMF	SMF	28.886	4.21535	-2.77665	0.0462178	scaffold4993.1:21955-24961	vvi:100244516:hypothetical protein LOC100244516; K03781 catalase [EC:1.11.1.6]	P30567	Biological Process	oxidation-reduction process
CotAD_24923	GO:0009507	nMF	SMF	328.928	48.7641	-2.75388	0.0394706	At_chr7:31424405-31425023	pop:POPTR_830089:photosystem I reaction center subunit V (PsaG); K02721 photosystem II PsbW protein	Q41387	Cellular Component	chloroplast
CotAD_24923	GO:0009523	nMF	SMF	328.928	48.7641	-2.75388	0.0394706	At_chr7:31424405-31425023	pop:POPTR_830089:photosystem I reaction center subunit V (PsaG); K02721 photosystem II PsbW protein	Q41387	Cellular Component	photosystem II
CotAD_24923	GO:0015979	nMF	SMF	328.928	48.7641	-2.75388	0.0394706	At_chr7:31424405-31425023	pop:POPTR_830089:photosystem I reaction center subunit V (PsaG); K02721 photosystem II PsbW protein	Q41387	Biological Process	photosynthesis
CotAD_12591	GO:0005524	nMF	SMF	106.571	4043.61	5.24575	0.0135055	At_chr7:1352958-1353360	vvi:100245931:hypothetical protein LOC100245931; K10760 adenylate isopentenyltransferase (cytokinin synthase)	Q93WC9	Molecular Function	ATP binding
CotAD_12591	GO:0008033	nMF	SMF	106.571	4043.61	5.24575	0.0135055	At_chr7:1352958-1353360	vvi:100245931:hypothetical protein LOC100245931; K10760 adenylate isopentenyltransferase (cytokinin synthase)	Q93WC9	Biological Process	tRNA processing
CotAD_12586	GO:0004579	nMF	SMF	15.2063	593.407	5.28628	0.0092657	At_chr7:1385274-1392790	ppp:PHYPADRAFT_6306:hypothetical protein; K12667 oligosaccharyltransferase complex subunit delta (ribophorin II)	Q5RBM1	Molecular Function	dolichyl-diphosphooligosaccharide-protein glycotransferase activity
CotAD_12586	GO:0005789	nMF	SMF	15.2063	593.407	5.28628	0.0092657	At_chr7:1385274-1392790	ppp:PHYPADRAFT_6306:hypothetical protein; K12667 oligosaccharyltransferase complex subunit delta (ribophorin II)	Q5RBM1	Cellular Component	endoplasmic reticulum membrane
CotAD_12586	GO:0008250	nMF	SMF	15.2063	593.407	5.28628	0.0092657	At_chr7:1385274-1392790	ppp:PHYPADRAFT_6306:hypothetical protein; K12667 oligosaccharyltransferase complex subunit delta (ribophorin II)	Q5RBM1	Cellular Component	oligosaccharyltransferase complex
CotAD_12586	GO:0018279	nMF	SMF	15.2063	593.407	5.28628	0.0092657	At_chr7:1385274-1392790	ppp:PHYPADRAFT_6306:hypothetical protein; K12667 oligosaccharyltransferase complex subunit delta (ribophorin II)	Q5RBM1	Biological Process	protein N-linked glycosylation via asparagine
CotAD_12579	GO:0005515	nMF	SMF	9.55894	401.436	5.39218	0.0147933	At_chr7:1457754-1458784			Molecular Function	protein binding
CotAD_44237	GO:0009772	nMF	SMF	18.325	876.652	5.58012	0.0171386	Dt_chr5:58417320-58418382	ath:ArthCp002:psbA; photosystem II protein D1; K02703 photosystem II P680 reaction center D1 protein	P69556	Biological Process	photosynthetic electron transport in photosystem II
CotAD_44237	GO:0019684	nMF	SMF	18.325	876.652	5.58012	0.0171386	Dt_chr5:58417320-58418382	ath:ArthCp002:psbA; photosystem II protein D1; K02703 photosystem II P680 reaction center D1 protein	P69556	Biological Process	photosynthesis, light reaction
CotAD_44237	GO:0045156	nMF	SMF	18.325	876.652	5.58012	0.0171386	Dt_chr5:58417320-58418382	ath:ArthCp002:psbA; photosystem II protein D1; K02703 photosystem II P680 reaction center D1 protein	P69556	Molecular Function	electron transporter, transferring electrons within the cyclic electron transport pathway of photosynthesis activity
CotAD_12576	GO:0010038	nMF	SMF	30.1328	1452.2	5.59076	0.0092657	At_chr7:1465265-1467675		Q2TSC7	Biological Process	response to metal ion
CotAD_12576	GO:0016756	nMF	SMF	30.1328	1452.2	5.59076	0.0092657	At_chr7:1465265-1467675		Q2TSC7	Molecular Function	glutathione gamma-glutamylcysteinyltransferase activity
CotAD_12576	GO:0046872	nMF	SMF	30.1328	1452.2	5.59076	0.0092657	At_chr7:1465265-1467675		Q2TSC7	Molecular Function	metal ion binding
CotAD_12576	GO:0046938	nMF	SMF	30.1328	1452.2	5.59076	0.0092657	At_chr7:1465265-1467675		Q2TSC7	Biological Process	phytochelatin biosynthetic process
CotAD_12585	GO:0004672	nMF	SMF	1.50638	121.256	6.33083	0.0233596	At_chr7:1417336-1421920	vvi:100252887:hypothetical protein LOC100252887; K08790 serine/threonine kinase 38 [EC:2.7.11.1]	Q6TGC6	Molecular Function	protein kinase activity
CotAD_12585	GO:0004674	nMF	SMF	1.50638	121.256	6.33083	0.0233596	At_chr7:1417336-1421920	vvi:100252887:hypothetical protein LOC100252887; K08790 serine/threonine kinase 38 [EC:2.7.11.1]	Q6TGC6	Molecular Function	protein serine/threonine kinase activity
CotAD_12585	GO:0004713	nMF	SMF	1.50638	121.256	6.33083	0.0233596	At_chr7:1417336-1421920	vvi:100252887:hypothetical protein LOC100252887; K08790 serine/threonine kinase 38 [EC:2.7.11.1]	Q6TGC6	Molecular Function	protein tyrosine kinase activity
CotAD_12585	GO:0005524	nMF	SMF	1.50638	121.256	6.33083	0.0233596	At_chr7:1417336-1421920	vvi:100252887:hypothetical protein LOC100252887; K08790 serine/threonine kinase 38 [EC:2.7.11.1]	Q6TGC6	Molecular Function	ATP binding
CotAD_12585	GO:0006468	nMF	SMF	1.50638	121.256	6.33083	0.0233596	At_chr7:1417336-1421920	vvi:100252887:hypothetical protein LOC100252887; K08790 serine/threonine kinase 38 [EC:2.7.11.1]	Q6TGC6	Biological Process	protein phosphorylation
