# Supplementary material for: Microbiota transplantation for cotton leaf curl disease suppression—core microbiome and transcriptome dynamics
Source: Commun Biol. 2025 Mar 6;8:380. doi: 10.1038/s42003-025-07812-7 (PMC11885576; doi:10.1038/s42003-025-07812-7)
Supplement: Supplementary file 4 — Supplementary Data 2 [file 42003_2025_7812_MOESM4_ESM.xlsx]

## Sheet: CFUmL Data
Sample Code	Dilution	No. of Colonies	Total Dilution Factor	CFU/ml	log			Sample Code	Average LogCFU/mL	STDEV (CFU)	SE
Rhi.RMF1	0.001	51	1000	510000	5.70757			Rhi.RMF	5.94172	0.218391	0.126088
Rhi.RMF2	0.001	138	1000	1380000	6.13988			Rhi.pRMF	5.70172	0.223009	0.128754
Rhi.RMF3	0.001	95	1000	950000	5.97772			Rhi.SMF	5.94021	0.16353	0.0944142
Rhi.pRMF1	0.001	50	1000	500000	5.69897			Phy.RMF	5.67684	0.0131221	0.00757603
Rhi.pRMF2	0.001	49	1000	490000	5.6902			Phy.pRMF	5.23709	0.179292	0.103514
Rhi.pRMF3	0.001	52	1000	520000	5.716			Phy.SMF	4.9237	0.148418	0.0856893
Rhi.SMF1	0.001	103	1000	1030000	6.01284
Rhi.SMF2	0.001	73	1000	730000	5.86332
Rhi.SMF3	0.001	88	1000	880000	5.94448
Phy.RMF1	0.01	167	100	167000	5.22272
Phy.RMF2	0.01	35	100	35000	4.54407
Phy.RMF3	0.01	101	100	101000	5.00432
Phy.pRMF1	0.01	60	100	60000	4.77815
Phy.pRMF2	0.01	30	100	30000	4.47712
Phy.pRMF3	0.01	45	100	45000	4.65321
Phy.SMF1	0.01	31	100	31000	4.49136
Phy.SMF2	0.01	73	100	73000	4.86332
Phy.SMF3	0.01	48	100	48000	4.68124
	Blank	Blank	Rhi.RMF	Phy.RMF			average	se			Blank	Blank	Rhi.pRMF	Phy.pRMF			Blank	Blank	Rhi.SMF	Phy.SMF
Sample 1			5.70757	5.22272		Rhi.RMF	5.22272	0.126088		Sample 1			5.69897	4.77815		Sample 1			6.01284	4.49136
Sample 2			6.13988	4.54407		Phy.RMF	4.54407	0.200013		Sample 2			5.6902	4.47712		Sample 2			5.86332	4.86332
Sample 3			5.97772	5.00432						Sample 3			5.716	4.65321		Sample 3			5.94448	4.68124
Average			5.94172	4.9237						Average			5.70172	4.63616		Average			5.94021	4.67864
stdev			0.218391	0.346433						stdev			0.0131221	0.151238		stdev			0.0748485	0.185994
se			0.126088	0.200013						se			0.00757603	0.0873171		se			0.0432138	0.107384

## Sheet: ONE WAY ANOVA
Multiple Comparisons
Dependent Variable:	Av.CFU
Tukey HSD
(I) MF.Type		Mean Difference (I-J)	Std. Error	Sig.	95% Confidence Interval
					Lower Bound	Upper Bound
Rhi.RMF	Rhi.pRMF	443333	155275	0.114418	-78224.4	964891
	Rhi.SMF	66666.7	155275	0.99765	-454891	588224
	Phy.RMF	845666.66667*	155275	0.00159165	324109	1.36722e+06
	Phy.pRMF	901666.66667*	155275	0.000912299	380109	1.42322e+06
	Phy.SMF	896000.00000*	155275	0.000964474	374442	1.41756e+06
Rhi.pRMF	Rhi.RMF	-443333	155275	0.114418	-964891	78224.4
	Rhi.SMF	-376667	155275	0.221501	-898224	144891
	Phy.RMF	402333	155275	0.172967	-119224	923891
	Phy.pRMF	458333	155275	0.0979374	-63224.4	979891
	Phy.SMF	452667	155275	0.103888	-68891.1	974224
Rhi.SMF	Rhi.RMF	-66666.7	155275	0.99765	-588224	454891
	Rhi.pRMF	376667	155275	0.221501	-144891	898224
	Phy.RMF	779000.00000*	155275	0.00314816	257442	1.30056e+06
	Phy.pRMF	835000.00000*	155275	0.00177272	313442	1.35656e+06
	Phy.SMF	829333.33333*	155275	0.00187755	307776	1.35089e+06
Phy.RMF	Rhi.RMF	-845666.66667*	155275	0.00159165	-1.36722e+06	-324109
	Rhi.pRMF	-402333	155275	0.172967	-923891	119224
	Rhi.SMF	-779000.00000*	155275	0.00314816	-1.30056e+06	-257442
	Phy.pRMF	56000	155275	0.998976	-465558	577558
	Phy.SMF	50333.3	155275	0.999388	-471224	571891
Phy.pRMF	Rhi.RMF	-901666.66667*	155275	0.000912299	-1.42322e+06	-380109
	Rhi.pRMF	-458333	155275	0.0979374	-979891	63224.4
	Rhi.SMF	-835000.00000*	155275	0.00177272	-1.35656e+06	-313442
	Phy.RMF	-56000	155275	0.998976	-577558	465558
	Phy.SMF	-5666.67	155275	1	-527224	515891
Phy.SMF	Rhi.RMF	-896000.00000*	155275	0.000964474	-1.41756e+06	-374442
	Rhi.pRMF	-452667	155275	0.103888	-974224	68891.1
	Rhi.SMF	-829333.33333*	155275	0.00187755	-1.35089e+06	-307776
	Phy.RMF	-50333.3	155275	0.999388	-571891	471224
	Phy.pRMF	5666.67	155275	1	-515891	527224
*. The mean difference is significant at the 0.05 level.
