# Supplementary material for: Microbiota transplantation for cotton leaf curl disease suppression—core microbiome and transcriptome dynamics
Source: Commun Biol. 2025 Mar 6;8:380. doi: 10.1038/s42003-025-07812-7 (PMC11885576; doi:10.1038/s42003-025-07812-7)
Supplement: Supplementary file 5 — Supplementary Data 3 [file 42003_2025_7812_MOESM5_ESM.xlsx]

## Sheet: PD% SOIL MF PFV1
SOIL MF. PFV1. RMF (PERCENTAGE DISEASE)
DPI	P1	P2	P3	P4	P5	P6	P7	P8	P9	P10	P11	P12	P13	P14	P15	P16	P17	P18	P19	P20	P21	P22	P23	P24	P25	P26	P27	P28	P29	P30	Average PD	SDEV	SE
1	0	0	0	0	0	0	0	0	0	0	0	0	0	0	0	0	0	0	0	0	0	0	0	0	0	0	0	0	0	0	0	0	0
2	0	0	0	0	0	0	0	0	0	0	0	0	0	0	0	0	0	0	0	0	0	0	0	0	0	0	0	0	0	0	0	0	0
3	0	0	0	0	0	0	0	0	0	0	0	0	0	0	0	0	0	0	0	0	0	0	0	0	0	0	0	0	0	0	0	0	0
4	0	0	0	0	0	0	0	0	0	0	0	0	0	0	0	0	0	0	0	0	0	0	0	0	0	0	0	0	0	0	0	0	0
5	0	0	0	0	0	0	0	0	0	0	0	0	0	0	0	0	0	0	0	0	33.3333	0	0	0	0	0	0	0	0	0	1.11111	6.08581	1.11111
6	0	0	0	0	0	0	0	0	0	0	0	0	0	0	0	0	0	0	0	0	25	0	0	0	0	0	0	0	0	0	0.833333	4.56435	0.833333
7	0	0	0	0	0	0	0	0	0	0	0	0	0	0	0	0	0	0	0	25	25	0	0	0	0	0	0	0	0	0	1.66667	6.3427	1.15801
8	0	0	0	0	0	0	0	0	0	0	0	0	0	0	0	0	0	0	0	20	25	0	0	0	0	0	0	0	0	0	1.5	5.74606	1.04908
9	0	0	0	0	0	0	0	0	0	0	0	0	0	0	0	0	0	0	0	20	40	0	0	0	0	0	0	0	0	0	2	8.05156	1.47001
10	0	0	0	0	0	0	0	0	0	0	0	0	0	0	0	0	0	0	0	20	40	0	0	0	0	0	0	0	0	0	2	8.05156	1.47001
11	0	0	0	0	0	0	0	0	0	0	0	0	0	0	0	0	0	0	12.5	33.3333	40	0	0	0	0	0	12.5	0	0	0	3.27778	9.65133	1.76208
12	0	0	0	0	0	0	0	0	0	0	0	0	0	0	0	0	0	0	12.5	33.3333	40	0	0	0	0	0	12.5	0	0	0	3.27778	9.65133	1.76208
13	0	0	0	0	0	0	0	0	0	0	0	0	0	0	0	0	0	0	25	33.3333	33.3333	0	0	0	0	0	25	0	0	0	3.88889	10.2023	1.86268
14	0	0	0	0	0	0	0	0	0	0	0	0	0	0	0	0	0	0	22.2222	28.5714	33.3333	0	0	0	0	0	22.2222	0	0	0	3.54497	9.35523	1.70802
15	0	0	0	0	0	0	0	0	0	0	0	0	0	0	0	0	0	0	22.2222	28.5714	50	0	0	0	0	0	22.2222	0	0	0	4.10053	11.4464	2.08981
16	0	0	0	0	0	0	0	0	0	0	0	0	0	0	0	0	0	0	22.2222	28.5714	50	0	0	0	0	0	22.2222	0	0	0	4.10053	11.4464	2.08981
17	0	0	0	0	0	0	0	0	0	0	0	0	0	0	0	0	0	0	22.2222	25	42.8571	0	0	0	0	0	22.2222	0	0	0	3.74339	10.22	1.86591
18	0	0	0	0	0	0	0	0	0	0	0	0	0	0	0	0	0	0	30	25	42.8571	14.2857	0	0	0	0	30	14.2857	0	0	5.21429	11.5284	2.10479
19	0	0	0	0	0	0	0	0	0	0	0	0	10	0	0	0	0	0	30	37.5	42.8571	12.5	0	0	10	0	30	12.5	0	0	6.17857	12.332	2.2515
20	0	0	0	0	0	0	0	0	0	0	0	0	10	0	0	0	0	0	30	37.5	57.1429	12.5	0	0	10	0	30	12.5	0	0	6.65476	13.9648	2.54962
21	0	0	0	0	0	0	0	0	0	0	0	0	10	0	0	0	0	0	30	33.3333	57.1429	12.5	0	0	10	0	30	12.5	0	0	6.51587	13.665	2.49487
22	0	0	0	0	0	0	0	0	0	0	0	0	10	0	0	0	0	0	30	33.3333	50	12.5	0	0	10	0	30	12.5	0	0	6.27778	12.7864	2.33447
23	0	0	0	0	0	0	0	0	0	0	0	0	10	11.1111	0	0	0	0	40	33.3333	50	11.1111	0	0	10	0	40	11.1111	0	0	7.22222	14.1624	2.5857
24	0	0	0	0	0	0	0	0	0	0	0	0	10	11.1111	0	0	0	0	36.3636	33.3333	50	11.1111	0	0	10	0	36.3636	11.1111	0	0	6.9798	13.6009	2.48318
25	0	0	0	0	0	0	0	0	0	0	0	0	10	10	0	0	0	0	36.3636	40	50	11.1111	0	0	10	0	36.3636	11.1111	0	0	7.16498	14.0828	2.57116
26	0	0	0	0	0	0	0	0	0	0	0	0	10	10	0	0	0	0	36.3636	40	44.4444	11.1111	0	0	10	0	36.3636	11.1111	0	0	6.9798	13.5256	2.46943
27	0	0	0	0	0	0	0	0	0	0	0	0	10	10	0	0	0	0	36.3636	40	44.4444	11.1111	0	0	10	0	36.3636	11.1111	0	0	6.9798	13.5256	2.46943
28	0	0	0	0	0	0	0	0	0	0	0	0	0	9.09091	0	0	0	0	36.3636	40	44.4444	10	0	0	0	0	36.3636	10	0	0	6.20875	13.5775	2.4789
29	0	0	0	0	0	0	0	0	0	0	0	0	0	9.09091	0	0	0	0	45.4545	40	44.4444	10	0	0	0	0	45.4545	10	0	0	6.81481	15.0825	2.75367
30	0	0	0	0	0	0	0	0	0	0	0	0	0	9.09091	0	0	0	0	45.4545	40	40	10	0	0	0	0	45.4545	10	0	0	6.66667	14.7175	2.68704
31	0	0	0	0	0	0	0	0	0	0	0	0	0	0	0	0	0	0	41.6667	40	50	10	0	0	0	0	41.6667	10	0	0	6.44444	15.0015	2.73888
32	0	0	0	0	0	0	0	0	0	0	0	0	0	0	0	0	0	0	41.6667	36.3636	50	10	0	0	0	0	41.6667	10	0	0	6.32323	14.7333	2.68992
33	0	0	0	0	0	0	0	0	0	0	0	0	0	0	0	0	0	0	41.6667	45.4545	50	10	0	0	0	0	41.6667	10	0	0	6.62626	15.4486	2.82052
34	0	0	0	0	0	0	0	0	0	0	0	0	0	0	0	0	0	0	41.6667	45.4545	50	10	0	0	0	0	41.6667	10	0	0	6.62626	15.4486	2.82052
35	0	0	0	0	0	0	0	0	0	0	0	0	0	0	0	0	0	0	50	45.4545	50	9.09091	0	0	0	0	50	9.09091	0	0	7.12121	16.8257	3.07194
36	0	0	0	0	0	0	0	0	0	0	0	0	0	0	0	0	0	0	50	45.4545	45.4545	9.09091	0	0	0	0	50	9.09091	0	0	6.9697	16.4424	3.00196
37	0	0	0	0	0	0	0	0	0	0	0	0	0	0	0	0	0	0	50	41.6667	45.4545	9.09091	0	0	0	0	50	9.09091	0	0	6.84343	16.1486	2.94832
38	0	0	0	0	0	0	0	0	0	0	0	0	0	0	0	0	0	0	46.1538	41.6667	45.4545	9.09091	0	0	0	0	46.1538	9.09091	0	0	6.58702	15.4543	2.82155
39	0	0	0	0	0	0	0	0	0	0	0	0	0	0	0	0	0	0	46.1538	41.6667	45.4545	9.09091	0	0	0	0	46.1538	9.09091	0	0	6.58702	15.4543	2.82155
40	0	0	0	0	0	0	0	0	0	0	0	0	0	0	0	0	0	0	46.1538	41.6667	45.4545	9.09091	0	0	0	0	46.1538	9.09091	0	0	6.58702	15.4543	2.82155
41	0	0	0	0	0	0	0	0	0	0	0	0	0	0	0	0	0	0	46.1538	41.6667	45.4545	9.09091	0	0	0	0	46.1538	9.09091	0	0	6.58702	15.4543	2.82155
42	0	0	0	0	0	0	0	0	0	0	0	0	0	0	0	0	0	0	46.1538	41.6667	45.4545	9.09091	0	0	0	0	46.1538	9.09091	0	0	6.58702	15.4543	2.82155
43	0	0	0	0	0	0	0	0	0	0	0	0	0	0	0	0	0	0	46.1538	41.6667	41.6667	9.09091	0	0	0	0	46.1538	9.09091	0	0	6.46076	15.138	2.76381
44	0	0	0	0	0	0	0	0	0	0	0	0	0	0	0	0	0	0	46.1538	41.6667	41.6667	9.09091	0	0	0	0	46.1538	9.09091	0	0	6.46076	15.138	2.76381
45	0	0	0	0	0	0	0	0	0	0	0	0	0	0	0	0	0	0	46.1538	41.6667	41.6667	8.33333	0	0	0	0	46.1538	8.33333	0	0	6.41026	15.1302	2.76238
46	0	0	0	0	0	0	0	0	0	0	0	0	0	0	0	0	0	0	46.1538	41.6667	41.6667	8.33333	0	0	0	0	46.1538	8.33333	0	0	6.41026	15.1302	2.76238
47	0	0	0	0	0	0	0	0	0	0	0	0	0	0	0	0	0	0	46.1538	41.6667	41.6667	8.33333	0	0	0	0	46.1538	8.33333	0	0	6.41026	15.1302	2.76238
48	0	0	0	0	0	0	0	0	0	0	0	0	0	0	0	0	0	0	46.1538	41.6667	41.6667	0	0	0	0	0	46.1538	0	0	0	5.8547	15.2046	2.77597
49	0	0	0	0	0	0	0	0	0	0	0	0	0	0	0	0	0	0	42.8571	38.4615	41.6667	0	0	0	0	0	42.8571	0	0	0	5.52808	14.3504	2.62001
50	0	0	0	0	0	0	0	0	0	0	0	0	0	0	0	0	0	0	42.8571	38.4615	38.4615	0	0	0	0	0	42.8571	0	0	0	5.42125	14.0815	2.57091
51	0	0	0	0	0	0	0	0	0	0	0	0	0	0	0	0	0	0	42.8571	38.4615	38.4615	0	0	0	0	0	42.8571	0	0	0	5.42125	14.0815	2.57091
52	0	0	0	0	0	0	0	0	0	0	0	0	0	0	0	0	0	0	42.8571	38.4615	38.4615	0	0	0	0	0	42.8571	0	0	0	5.42125	14.0815	2.57091
53	0	0	0	0	0	0	0	0	0	0	0	0	0	0	0	0	0	0	42.8571	38.4615	38.4615	0	0	0	0	0	42.8571	0	0	0	5.42125	14.0815	2.57091
54	0	0	0	0	0	0	0	0	0	0	0	0	0	0	0	0	0	0	42.8571	38.4615	38.4615	0	0	0	0	0	42.8571	0	0	0	5.42125	14.0815	2.57091
55	0	0	0	0	0	0	0	0	0	0	0	0	0	0	0	0	0	0	42.8571	35.7143	38.4615	0	0	0	0	0	42.8571	0	0	0	5.32967	13.8665	2.53166
56	0	0	0	0	0	0	0	0	0	0	0	0	0	0	0	0	0	0	42.8571	35.7143	35.7143	0	0	0	0	0	42.8571	0	0	0	5.2381	13.6475	2.49168
57	0	0	0	0	0	0	0	0	0	0	0	0	0	0	0	0	0	0	42.8571	35.7143	35.7143	0	0	0	0	0	42.8571	0	0	0	5.2381	13.6475	2.49168
58	0	0	0	0	0	0	0	0	0	0	0	0	0	0	0	0	0	0	42.8571	35.7143	35.7143	0	0	0	0	0	42.8571	0	0	0	5.2381	13.6475	2.49168
59	0	0	0	0	0	0	0	0	0	0	0	0	0	0	0	0	0	0	42.8571	35.7143	35.7143	0	0	0	0	0	42.8571	0	0	0	5.2381	13.6475	2.49168
60	0	0	0	0	0	0	0	0	0	0	0	0	0	0	0	0	0	0	42.8571	35.7143	35.7143	0	0	0	0	0	42.8571	0	0	0	5.2381	13.6475	2.49168
SOIL MF. PFV1. pRMF (PERCENTAGE DISEASE)
DPI	P1	P2	P3	P4	P5	P6	P7	P8	P9	P10	P11	P12	P13	P14	P15	P16	P17	P18	P19	P20	P21	P22	P23	P24	P25	P26	P27	P28	P29	P30	Average PD
1	0	0	0	0	0	0	0	0	0	0	0	0	0	0	0	0	0	0	0	0	0	0	0	0	0	0	0	0	0	0	0	0	0
2	0	0	0	0	0	0	0	0	0	0	0	0	0	0	0	0	0	0	0	0	0	0	0	0	0	0	0	0	0	0	0	0	0
3	0	0	0	0	0	0	0	0	0	0	0	0	0	0	0	0	0	0	0	0	0	0	0	0	0	0	0	0	0	0	0	0	0
4	0	0	0	0	0	0	0	0	0	0	0	0	0	0	0	0	0	0	0	0	0	0	0	0	0	0	0	0	0	0	0	0	0
5	0	0	0	0	0	0	0	0	0	0	0	0	0	0	0	0	0	0	0	0	0	0	0	0	0	0	0	0	0	0	0	0	0
6	0	0	0	0	0	0	0	0	0	0	0	0	0	0	0	0	0	0	0	0	0	0	0	0	0	0	0	0	0	0	0	0	0
7	0	0	0	0	0	0	0	0	0	0	0	0	0	0	0	0	0	0	0	0	0	0	0	0	0	0	0	0	0	0	0	0	0
8	0	0	0	0	0	0	0	0	0	0	0	0	0	0	0	0	0	0	0	0	0	0	0	0	0	0	0	33.3333	0	0	1.11111	6.08581	1.11111
9	0	0	0	0	0	16.6667	0	0	0	0	0	0	0	0	0	0	0	0	0	0	0	0	0	0	0	0	16.6667	25	0	0	1.94444	6.0661	1.10751
10	0	0	0	0	0	16.6667	0	0	0	0	0	0	0	0	0	0	0	0	0	0	0	0	0	0	0	0	16.6667	25	0	0	1.94444	6.0661	1.10751
11	0	0	0	0	0	14.2857	0	0	0	0	0	0	0	0	0	0	0	0	0	0	0	0	0	0	0	0	14.2857	25	0	0	1.78571	5.68574	1.03807
12	0	0	0	0	0	14.2857	0	0	0	0	0	0	0	0	0	0	0	0	0	0	0	0	0	0	0	0	14.2857	25	0	0	1.78571	5.68574	1.03807
13	0	0	0	0	0	12.5	0	0	0	0	0	0	0	0	0	0	0	0	0	0	0	0	0	0	0	25	12.5	50	0	0	3.33333	10.346	1.88892
14	0	0	0	0	0	12.5	0	0	0	0	20	0	0	0	0	0	0	0	0	0	0	0	0	0	0	20	12.5	50	0	0	3.83333	10.4579	1.90934
15	0	0	0	0	0	12.5	0	0	0	0	20	0	0	0	0	0	0	0	0	20	0	0	0	0	0	20	12.5	40	0	0	4.16667	9.45346	1.72596
16	0	0	0	0	0	11.1111	0	0	0	0	20	0	0	0	0	0	0	25	0	20	0	0	0	0	0	20	11.1111	40	0	0	4.90741	10.0849	1.84124
17	0	0	0	0	0	11.1111	0	0	0	0	16.6667	0	0	0	0	0	0	25	0	20	0	0	20	0	0	20	11.1111	40	0	0	5.46296	10.2627	1.87371
18	0	0	0	0	0	11.1111	0	0	0	0	16.6667	0	0	0	0	0	0	25	0	20	0	0	20	0	0	20	11.1111	40	0	0	5.46296	10.2627	1.87371
19	0	0	0	0	0	10	0	0	0	0	16.6667	0	0	0	0	0	0	25	0	20	0	0	20	0	0	16.6667	10	40	0	0	5.27778	10.0771	1.83982
20	0	0	0	0	0	20	0	0	0	0	16.6667	0	0	0	0	0	16.6667	25	0	33.3333	0	0	20	0	0	16.6667	20	33.3333	0	0	6.72222	11.0249	2.01286
21	0	0	0	0	0	20	0	0	0	0	16.6667	0	0	0	0	0	16.6667	25	0	33.3333	0	0	20	0	0	16.6667	20	33.3333	0	0	6.72222	11.0249	2.01286
22	0	0	0	0	0	20	0	0	0	0	16.6667	0	0	0	0	0	14.2857	25	0	33.3333	0	0	16.6667	0	0	16.6667	20	33.3333	0	0	6.53175	10.8353	1.97825
23	0	0	0	0	0	20	0	0	0	0	14.2857	0	0	0	0	0	14.2857	20	0	33.3333	0	0	16.6667	0	0	14.2857	20	50	0	0	6.7619	12.2185	2.23078
24	0	0	0	0	0	18.1818	0	0	0	0	14.2857	0	0	0	0	0	14.2857	20	0	33.3333	0	0	16.6667	0	0	14.2857	18.1818	50	0	0	6.64069	12.0906	2.20744
25	0	0	0	0	0	18.1818	0	0	0	0	14.2857	0	0	0	0	0	14.2857	20	0	33.3333	0	0	16.6667	0	0	28.5714	18.1818	50	0	0	7.11688	12.6696	2.31314
26	0	0	0	0	0	18.1818	0	0	0	0	14.2857	0	0	14.2857	0	0	14.2857	20	0	33.3333	0	0	16.6667	0	0	28.5714	18.1818	50	0	0	7.59307	12.6613	2.31163
27	0	0	0	0	0	18.1818	0	0	0	0	14.2857	0	0	12.5	0	0	12.5	20	0	50	0	0	16.6667	0	0	28.5714	18.1818	50	0	0	8.02958	14.0659	2.56807
28	0	0	0	0	0	18.1818	0	0	0	0	14.2857	0	0	12.5	0	0	12.5	20	0	42.8571	0	0	14.2857	0	0	25	18.1818	42.8571	0	0	7.35498	12.3977	2.26351
29	0	0	0	0	0	16.6667	0	0	0	42.8571	28.5714	12.5	11.1111	12.5	42.8571	0	12.5	20	0	42.8571	0	0	14.2857	0	0	25	16.6667	42.8571	42.8571	0	12.8029	16.0381	2.92814
30	0	0	0	0	0	16.6667	0	0	0	42.8571	28.5714	12.5	11.1111	12.5	42.8571	0	12.5	16.6667	0	42.8571	0	0	14.2857	0	0	25	16.6667	42.8571	42.8571	0	12.6918	15.998	2.92083
31	0	0	0	0	0	16.6667	0	0	0	42.8571	28.5714	12.5	11.1111	12.5	42.8571	0	12.5	33.3333	0	42.8571	0	0	14.2857	0	0	25	16.6667	42.8571	42.8571	0	13.2474	16.4245	2.99869
32	0	0	0	0	0	25	0	0	0	42.8571	25	12.5	11.1111	11.1111	42.8571	0	11.1111	33.3333	0	42.8571	0	0	14.2857	0	0	22.2222	25	42.8571	42.8571	0	13.4987	16.5341	3.01869
33	0	0	0	0	0	25	0	0	0	42.8571	25	12.5	10	11.1111	42.8571	0	11.1111	33.3333	0	42.8571	0	0	12.5	0	0	22.2222	25	42.8571	42.8571	0	13.4021	16.541	3.01996
34	0	0	0	0	0	25	0	0	0	37.5	25	11.1111	10	11.1111	37.5	0	11.1111	33.3333	0	37.5	0	0	25	0	0	22.2222	25	37.5	37.5	0	12.8796	15.1202	2.76056
35	0	0	0	0	0	25	0	0	0	37.5	25	11.1111	10	11.1111	37.5	0	11.1111	33.3333	0	37.5	0	0	25	0	0	22.2222	25	37.5	37.5	0	12.8796	15.1202	2.76056
36	0	0	0	0	0	25	0	0	0	37.5	25	11.1111	10	10	37.5	0	10	33.3333	0	37.5	0	0	25	0	0	20	25	37.5	37.5	0	12.7315	15.0895	2.75495
37	0	0	0	0	0	25	0	0	0	37.5	25	11.1111	10	10	37.5	0	10	33.3333	0	37.5	0	0	22.2222	0	0	20	25	37.5	37.5	0	12.6389	15.02	2.74226
38	0	0	0	0	0	25	0	0	0	37.5	25	11.1111	9.09091	10	37.5	0	10	33.3333	0	37.5	0	0	22.2222	0	0	20	25	37.5	37.5	0	12.6086	15.0264	2.74343
39	0	0	0	0	0	25	0	0	0	37.5	22.2222	11.1111	9.09091	10	37.5	0	10	33.3333	0	37.5	0	0	22.2222	0	0	20	25	37.5	37.5	0	12.516	14.9558	2.73055
40	0	0	0	0	0	25	0	9.09091	0	37.5	22.2222	10	9.09091	10	37.5	0	10	28.5714	0	37.5	0	0	22.2222	0	0	20	25	37.5	37.5	0	12.6233	14.5864	2.6631
41	0	0	0	0	0	25	0	9.09091	0	33.3333	22.2222	10	9.09091	8.33333	33.3333	0	8.33333	28.5714	0	33.3333	0	0	22.2222	0	0	20	25	33.3333	33.3333	0	11.8177	13.4215	2.45042
42	0	0	0	0	0	25	0	9.09091	0	33.3333	22.2222	10	9.09091	8.33333	33.3333	0	8.33333	28.5714	0	33.3333	0	0	20	0	0	20	25	33.3333	33.3333	0	11.7436	13.3681	2.44068
43	0	0	0	0	0	25	0	8.33333	0	33.3333	22.2222	10	8.33333	8.33333	33.3333	0	8.33333	28.5714	0	33.3333	0	0	20	0	0	20	25	33.3333	33.3333	0	11.6931	13.3799	2.44282
44	0	0	0	0	0	25	0	8.33333	0	33.3333	22.2222	10	8.33333	8.33333	33.3333	0	8.33333	42.8571	0	33.3333	0	0	20	0	0	20	25	33.3333	33.3333	0	12.1693	14.2286	2.59777
45	0	0	0	0	0	33.3333	0	8.33333	0	33.3333	20	10	8.33333	7.69231	33.3333	0	7.69231	42.8571	0	33.3333	0	0	20	0	0	20	33.3333	33.3333	33.3333	0	12.6081	14.8589	2.71286
46	0	0	0	0	0	33.3333	6.66667	8.33333	0	30	20	9.09091	8.33333	7.69231	30	0	7.69231	42.8571	0	30	0	0	20	0	0	20	33.3333	30	30	0	12.2444	13.9525	2.54737
47	0	0	0	0	0	33.3333	6.66667	16.6667	0	30	20	9.09091	8.33333	7.69231	30	0	7.69231	37.5	0	30	0	0	20	0	0	18.1818	33.3333	30	30	0	12.283	13.5513	2.47412
48	0	0	0	0	0	33.3333	6.66667	16.6667	0	30	20	9.09091	7.69231	7.69231	30	0	7.69231	37.5	0	30	0	0	18.1818	0	0	18.1818	33.3333	30	30	0	12.201	13.5265	2.4696
49	0	0	0	0	0	33.3333	6.66667	16.6667	0	30	20	9.09091	7.69231	7.69231	30	0	7.69231	37.5	0	30	0	0	18.1818	0	0	18.1818	33.3333	30	30	0	12.201	13.5265	2.4696
50	0	0	0	0	0	38.4615	6.66667	14.2857	0	30	20	9.09091	7.69231	7.14286	30	0	7.14286	37.5	0	30	0	0	18.1818	0	0	18.1818	38.4615	30	30	0	12.4269	14.1245	2.57876
51	0	0	0	0	0	38.4615	6.66667	14.2857	0	25	20	9.09091	7.69231	7.14286	25	0	7.14286	37.5	0	25	0	0	18.1818	0	0	18.1818	38.4615	25	25	0	11.5936	13.1451	2.39996
52	0	0	0	0	0	38.4615	6.66667	14.2857	0	25	20	8.33333	7.14286	7.14286	25	0	7.14286	37.5	0	25	0	0	18.1818	0	0	18.1818	38.4615	25	25	0	11.55	13.1568	2.40209
53	0	0	0	0	0	38.4615	6.66667	14.2857	0	25	20	8.33333	7.14286	7.14286	25	0	7.14286	44.4444	0	25	0	0	18.1818	0	0	18.1818	38.4615	25	25	0	11.7815	13.6798	2.49757
54	0	0	0	0	0	38.4615	6.66667	14.2857	0	25	20	8.33333	7.14286	7.14286	25	0	7.14286	44.4444	0	25	0	0	16.6667	0	0	18.1818	38.4615	25	25	0	11.731	13.6581	2.49362
55	0	0	0	0	0	46.1538	6.66667	14.2857	0	25	20	8.33333	7.14286	7.14286	25	0	7.14286	44.4444	0	25	0	0	16.6667	0	0	16.6667	46.1538	25	25	0	12.1933	14.7706	2.69673
56	0	0	0	0	0	46.1538	6.66667	13.3333	0	25	20	7.14286	7.14286	7.14286	25	0	7.14286	44.4444	0	25	0	0	16.6667	0	0	16.6667	46.1538	25	25	0	12.1219	14.7792	2.6983
57	0	0	0	0	0	46.1538	6.66667	13.3333	0	25	20	7.14286	7.14286	7.14286	25	0	7.14286	40	0	25	0	0	16.6667	0	0	16.6667	46.1538	25	25	0	11.9737	14.4629	2.64055
58	0	0	0	0	0	46.1538	6.66667	13.3333	0	25	20	7.14286	7.14286	7.14286	25	0	7.14286	40	0	25	0	0	16.6667	0	0	16.6667	46.1538	25	25	0	11.9737	14.4629	2.64055
59	0	0	0	0	0	46.1538	6.66667	13.3333	0	25	20	7.14286	7.14286	7.14286	25	0	7.14286	40	0	25	0	0	16.6667	0	0	16.6667	46.1538	25	25	0	11.9737	14.4629	2.64055
60	0	0	0	0	0	46.1538	6.66667	13.3333	0	25	20	7.14286	7.14286	7.14286	25	0	7.14286	40	0	25	0	0	16.6667	0	0	16.6667	46.1538	25	25	0	11.9737	14.4629	2.64055
SOIL MF. PFV1. SMF (PERCENTAGE DISEASE)																																#DIV/0!	#DIV/0!
DPI	P1	P2	P3	P4	P5	P6	P7	P8	P9	P10	P11	P12	P13	P14	P15	P16	P17	P18	P19	P20	P21	P22	P23	P24	P25	P26	P27	P28	P29	P30	Average PD	#DIV/0!	#DIV/0!
1	0	0	0	0	0	0	0	0	0	0	0	0	0	0	0	0	0	0	0	0	0	0	0	0	0	0	0	0	0	0	0	0	0
2	0	0	0	0	0	0	0	0	0	0	0	0	0	0	0	0	0	0	0	0	0	0	0	0	0	0	0	0	0	0	0	0	0
3	0	0	0	0	0	0	0	0	0	0	0	0	0	0	0	0	0	0	0	0	0	0	0	0	0	0	0	0	0	0	0	0	0
4	0	0	0	0	0	0	0	0	0	0	0	0	0	0	0	0	0	0	0	0	0	0	0	0	0	0	0	0	0	0	0	0	0
5	0	0	0	0	0	0	0	0	0	0	0	0	0	0	0	0	0	0	0	0	0	0	0	0	0	0	0	0	0	0	0	0	0
6	0	25	0	0	0	0	0	0	0	0	0	0	0	0	0	0	0	0	0	0	0	0	0	0	0	0	0	0	0	25	1.66667	6.3427	1.15801
7	0	20	0	0	0	0	0	0	0	0	0	0	0	0	0	0	0	0	0	0	0	0	0	0	0	0	0	0	0	20	1.33333	5.07416	0.926411
8	0	20	33.3333	33.3333	0	0	0	0	0	0	0	0	0	0	0	0	0	0	0	33.3333	0	0	0	0	0	33.3333	0	0	0	20	5.77778	12.0958	2.20839
9	0	20	33.3333	33.3333	0	25	33.3333	0	0	0	0	0	0	0	0	0	0	0	0	33.3333	0	0	0	0	0	33.3333	0	0	0	20	7.72222	13.3798	2.44281
10	0	20	33.3333	33.3333	0	25	25	0	33.3333	0	0	0	0	0	0	0	0	0	0	33.3333	0	0	0	0	0	33.3333	0	0	0	20	8.55556	13.6579	2.49358
11	0	20	33.3333	25	0	25	25	33.3333	33.3333	0	33.3333	0	0	0	0	0	0	33.3333	0	33.3333	0	33.3333	33.3333	0	0	33.3333	0	33.3333	0	20	14.9444	15.6316	2.85392
12	0	16.6667	33.3333	25	25	25	25	33.3333	33.3333	0	33.3333	0	0	0	0	0	25	33.3333	0	33.3333	25	33.3333	33.3333	0	0	33.3333	0	33.3333	0	16.6667	17.2222	14.9925	2.73725
13	0	16.6667	33.3333	25	20	20	25	33.3333	33.3333	0	33.3333	0	0	0	20	0	20	33.3333	0	33.3333	20	33.3333	33.3333	0	0	33.3333	20	33.3333	20	16.6667	18.5556	13.6298	2.48846
14	0	16.6667	25	25	20	20	20	33.3333	33.3333	0	33.3333	0	0	0	20	0	20	33.3333	0	25	20	33.3333	33.3333	0	0	25	20	33.3333	20	16.6667	17.5556	12.8485	2.3458
15	0	16.6667	25	25	20	20	20	25	33.3333	0	33.3333	0	0	0	20	0	20	25	0	25	20	25	33.3333	0	0	25	20	25	20	16.6667	16.4444	11.7096	2.13786
16	0	28.5714	50	25	20	20	20	25	25	0	33.3333	0	0	20	20	0	20	25	0	50	20	25	33.3333	20	0	50	20	25	20	28.5714	20.7937	14.5432	2.6552
17	0	28.5714	50	25	20	20	20	25	25	0	25	0	0	20	20	0	20	25	0	50	20	25	25	20	0	50	20	25	20	28.5714	20.2381	14.1972	2.59204
18	0	28.5714	50	25	16.6667	40	33.3333	25	25	0	50	0	0	20	20	0	16.6667	25	0	50	16.6667	25	50	20	0	50	20	25	20	28.5714	22.6825	16.601	3.03091
19	0	28.5714	50	25	33.3333	40	33.3333	25	25	25	50	20	0	16.6667	20	0	33.3333	25	0	50	33.3333	25	50	16.6667	0	50	20	25	20	28.5714	25.627	15.5424	2.83763
20	0	28.5714	50	25	33.3333	40	33.3333	25	25	25	50	20	0	16.6667	40	0	33.3333	25	0	50	33.3333	25	50	16.6667	0	50	40	25	40	28.5714	27.627	15.9851	2.91846
21	0	28.5714	40	25	33.3333	40	33.3333	25	25	25	50	20	0	16.6667	40	0	33.3333	25	0	40	33.3333	25	50	16.6667	0	40	40	25	40	28.5714	26.627	14.7832	2.69903
22	0	25	40	25	33.3333	40	33.3333	25	25	25	50	20	0	16.6667	40	0	33.3333	25	0	40	33.3333	25	50	16.6667	0	40	40	25	40	25	26.3889	14.7786	2.69819
23	0	25	40	20	33.3333	40	33.3333	25	25	25	50	20	0	16.6667	40	0	33.3333	25	0	40	33.3333	25	50	16.6667	0	40	40	25	40	25	26.2222	14.8229	2.70628
24	0	25	40	20	33.3333	40	33.3333	25	25	25	50	20	0	16.6667	40	0	33.3333	25	0	40	33.3333	25	50	16.6667	0	40	40	25	40	25	26.2222	14.8229	2.70628
25	0	25	60	20	28.5714	40	33.3333	25	20	50	50	20	12.5	16.6667	40	0	28.5714	25	12.5	60	28.5714	25	50	16.6667	0	60	40	25	40	25	29.246	17.0377	3.11065
26	0	25	60	20	28.5714	33.3333	33.3333	40	40	50	50	16.6667	12.5	14.2857	33.3333	0	28.5714	40	12.5	60	28.5714	40	50	14.2857	0	60	33.3333	40	33.3333	25	30.754	17.1994	3.14017
27	0	25	60	20	28.5714	33.3333	33.3333	40	40	40	50	16.6667	12.5	14.2857	33.3333	0	28.5714	40	12.5	60	28.5714	40	50	14.2857	0	60	33.3333	40	33.3333	25	30.4206	16.908	3.08696
28	0	25	60	20	28.5714	33.3333	33.3333	40	40	40	50	33.3333	11.1111	14.2857	50	0	28.5714	40	11.1111	60	28.5714	40	50	14.2857	0	60	50	40	50	25	32.5503	17.813	3.2522
29	0	25	50	20	28.5714	33.3333	33.3333	40	40	40	50	33.3333	11.1111	14.2857	50	0	28.5714	40	11.1111	50	28.5714	40	50	14.2857	0	50	50	40	50	25	31.5503	16.4262	2.99901
30	0	25	50	20	28.5714	33.3333	33.3333	40	40	40	50	33.3333	11.1111	14.2857	50	0	28.5714	40	11.1111	50	28.5714	40	50	14.2857	0	50	50	40	50	25	31.5503	16.4262	2.99901
31	0	33.3333	50	20	28.5714	33.3333	33.3333	40	40	40	50	28.5714	11.1111	12.5	50	0	28.5714	40	11.1111	50	28.5714	40	50	12.5	0	50	50	40	50	33.3333	31.828	16.4824	3.00926
32	0	33.3333	50	16.6667	25	33.3333	33.3333	40	40	40	50	28.5714	10	12.5	50	0	25	40	10	50	25	40	50	12.5	0	50	50	40	50	33.3333	31.2857	16.7766	3.06297
33	0	33.3333	50	16.6667	25	33.3333	33.3333	40	40	40	50	28.5714	10	12.5	50	0	25	40	10	50	25	40	50	12.5	0	50	50	40	50	33.3333	31.2857	16.7766	3.06297
34	0	33.3333	50	16.6667	25	33.3333	33.3333	40	40	40	40	28.5714	10	12.5	50	0	25	40	10	50	25	40	40	12.5	0	50	50	40	50	33.3333	30.619	16.1888	2.95566
35	0	33.3333	50	16.6667	25	33.3333	33.3333	40	40	40	40	28.5714	10	12.5	42.8571	0	25	40	10	50	25	40	40	12.5	0	50	42.8571	40	42.8571	33.3333	29.9048	15.4333	2.81772
36	0	30	42.8571	16.6667	25	28.5714	50	40	40	40	40	25	10	0	42.8571	0	25	40	10	42.8571	25	40	40	0	0	42.8571	42.8571	40	42.8571	30	28.4127	16.2905	2.97423
37	0	30	42.8571	16.6667	25	28.5714	50	33.3333	40	40	40	25	10	0	42.8571	0	25	33.3333	10	42.8571	25	33.3333	40	0	0	42.8571	42.8571	33.3333	42.8571	30	27.5238	15.7919	2.8832
38	0	30	42.8571	14.2857	25	28.5714	50	33.3333	40	40	40	25	10	0	28.5714	0	25	33.3333	10	42.8571	25	33.3333	40	0	0	42.8571	28.5714	33.3333	28.5714	30	26.0159	14.9934	2.73741
39	0	30	57.1429	14.2857	25	28.5714	50	33.3333	40	40	40	25	9.09091	0	28.5714	0	25	33.3333	9.09091	57.1429	25	33.3333	40	0	0	57.1429	28.5714	33.3333	28.5714	30	27.3838	17.1994	3.14017
40	0	30	57.1429	14.2857	25	28.5714	50	33.3333	40	40	40	25	9.09091	0	28.5714	0	25	33.3333	9.09091	57.1429	25	33.3333	40	0	0	57.1429	28.5714	33.3333	28.5714	30	27.3838	17.1994	3.14017
41	0	30	57.1429	14.2857	25	28.5714	50	33.3333	40	40	40	25	9.09091	0	28.5714	0	25	33.3333	9.09091	57.1429	25	33.3333	40	0	0	57.1429	28.5714	33.3333	28.5714	30	27.3838	17.1994	3.14017
42	0	30	50	28.5714	25	28.5714	50	33.3333	40	40	40	25	9.09091	0	25	0	25	33.3333	9.09091	50	25	33.3333	40	0	0	50	25	33.3333	25	30	26.7886	15.8533	2.89441
43	0	40	50	28.5714	25	28.5714	50	33.3333	40	40	40	22.2222	9.09091	0	25	0	25	33.3333	9.09091	50	25	33.3333	40	0	0	50	25	33.3333	25	40	27.3627	16.2149	2.96042
44	0	40	50	25	25	28.5714	50	33.3333	33.3333	40	40	22.2222	8.33333	0	25	0	25	33.3333	8.33333	50	25	33.3333	40	0	0	50	25	33.3333	25	40	26.9709	16.1424	2.94718
45	0	40	50	25	25	28.5714	50	33.3333	33.3333	40	40	22.2222	8.33333	0	25	0	25	33.3333	8.33333	50	25	33.3333	40	0	0	50	25	33.3333	25	40	26.9709	16.1424	2.94718
46	0	40	50	25	25	28.5714	50	33.3333	33.3333	40	40	22.2222	8.33333	0	25	0	25	33.3333	8.33333	50	25	33.3333	40	0	0	50	25	33.3333	25	40	26.9709	16.1424	2.94718
47	0	40	44.4444	25	25	28.5714	50	33.3333	33.3333	40	40	33.3333	8.33333	0	12.5	0	25	33.3333	8.33333	44.4444	25	33.3333	40	0	0	44.4444	12.5	33.3333	12.5	40	25.5357	16.0327	2.92716
48	0	40	44.4444	37.5	37.5	25	50	33.3333	50	33.3333	50	30	8.33333	0	12.5	0	37.5	33.3333	8.33333	44.4444	37.5	33.3333	50	0	0	44.4444	12.5	33.3333	12.5	40	27.9722	17.5831	3.21021
49	0	40	44.4444	37.5	33.3333	25	50	50	50	33.3333	50	30	7.69231	0	12.5	0	33.3333	50	7.69231	44.4444	33.3333	50	50	0	0	44.4444	12.5	50	12.5	40	29.735	19.0856	3.48454
50	0	50	44.4444	37.5	33.3333	25	50	50	50	33.3333	50	30	7.69231	0	12.5	0	33.3333	50	7.69231	44.4444	33.3333	50	50	0	0	44.4444	12.5	50	12.5	50	30.4017	19.6177	3.58169
51	0	50	44.4444	50	33.3333	25	50	50	50	33.3333	50	30	7.69231	0	11.1111	0	33.3333	50	7.69231	44.4444	33.3333	50	50	0	0	44.4444	11.1111	50	11.1111	50	30.6795	20.0406	3.6589
52	0	50	44.4444	50	33.3333	25	50	50	50	33.3333	50	27.2727	7.69231	0	11.1111	0	33.3333	50	7.69231	44.4444	33.3333	50	50	0	0	44.4444	11.1111	50	11.1111	50	30.5886	20.05	3.66061
53	0	50	44.4444	50	33.3333	25	50	50	50	33.3333	50	27.2727	7.69231	0	10	0	33.3333	50	7.69231	44.4444	33.3333	50	50	0	0	44.4444	10	50	10	50	30.4775	20.1642	3.68146
54	0	50	44.4444	50	33.3333	25	50	50	50	33.3333	50	27.2727	7.69231	0	0	0	33.3333	50	7.69231	44.4444	33.3333	50	50	0	0	44.4444	0	50	0	50	29.4775	21.4073	3.90842
55	0	50	40	50	33.3333	25	50	50	50	33.3333	50	27.2727	7.14286	0	0	0	33.3333	50	7.14286	40	33.3333	50	50	0	0	40	0	50	0	50	28.9964	21.1657	3.8643
56	0	50	40	50	33.3333	25	50	50	50	33.3333	50	25	7.14286	0	0	0	33.3333	50	7.14286	40	33.3333	50	50	0	0	40	0	50	0	50	28.9206	21.1761	3.86621
57	0	50	40	62.5	30	25	50	50	50	33.3333	50	25	7.14286	0	0	0	30	50	7.14286	40	30	50	50	0	0	40	0	50	0	50	29.004	21.6815	3.95848
58	0	50	40	62.5	30	25	50	50	50	33.3333	50	25	7.14286	0	0	0	30	50	7.14286	40	30	50	50	0	0	40	0	50	0	50	29.004	21.6815	3.95848
59	0	50	40	62.5	30	25	50	50	50	33.3333	50	25	7.14286	0	0	0	30	50	7.14286	40	30	50	50	0	0	40	0	50	0	50	29.004	21.6815	3.95848
60	0	50	40	62.5	30	25	50	50	50	33.3333	50	25	7.14286	0	0	0	30	50	7.14286	40	30	50	50	0	0	40	0	50	0	50	29.004	21.6815	3.95848
SOIL MF. PFV1. SA (PERCENTAGE DISEASE)																																#DIV/0!	#DIV/0!
DPI	P1	P2	P3	P4	P5	P6	P7	P8	P9	P10	P11	P12	P13	P14	P15	P16	P17	P18	P19	P20	P21	P22	P23	P24	P25	Average PD						#DIV/0!	#DIV/0!
1	0	0	0	0	0	0	0	0	0	0	0	0	0	0	0	0	0	0	0	0	0	0	0	0	0	0						0	0
2	0	0	0	0	0	0	0	0	0	0	0	0	0	0	0	0	0	0	0	0	0	0	0	0	0	0						0	0
3	0	0	0	0	0	0	0	0	0	0	0	0	0	0	0	0	0	0	0	0	0	0	0	0	0	0						0	0
4	0	0	0	0	0	0	0	0	0	0	0	0	0	0	0	0	0	0	0	0	0	0	0	0	0	0						0	0
5	0	0	0	0	0	0	0	0	0	0	0	0	0	0	0	0	0	0	0	0	0	0	0	0	0	0						0	0
6	0	0	0	0	0	0	0	0	0	0	0	0	0	0	0	0	0	0	0	0	0	0	0	0	0	0						0	0
7	0	0	0	0	0	0	0	0	0	0	0	0	0	0	0	0	0	0	0	0	0	0	0	0	0	0						0	0
8	0	0	0	0	0	0	0	0	0	0	0	0	0	0	0	0	0	0	0	0	0	0	0	0	0	0						0	0
9	0	0	0	0	0	0	0	0	0	0	0	0	0	0	0	0	0	0	0	0	0	0	0	0	0	0						0	0
10	0	0	25	0	0	25	0	0	0	0	0	0	0	0	0	0	0	0	0	0	0	0	0	0	0	2						6.92219	1.38444
11	0	0	25	0	0	25	0	0	0	0	0	0	0	0	0	0	0	0	0	0	0	0	0	0	0	2						6.92219	1.38444
12	0	33.3333	20	0	0	20	0	0	0	0	0	0	0	0	0	0	0	0	0	0	0	0	0	0	0	2.93333						8.40635	1.68127
13	0	33.3333	20	0	0	20	0	0	0	0	0	0	0	0	0	0	0	0	0	0	0	0	0	0	0	2.93333						8.40635	1.68127
14	0	33.3333	20	0	0	20	0	0	0	0	0	0	0	0	0	0	0	0	0	0	0	0	0	0	0	2.93333						8.40635	1.68127
15	0	33.3333	20	0	25	20	0	0	0	0	0	0	0	0	0	0	0	0	0	0	0	0	0	0	0	3.93333						9.46338	1.89268
16	0	33.3333	16.6667	0	25	16.6667	0	0	0	0	0	0	0	0	0	0	0	0	0	0	0	0	0	0	0	3.66667						9.02671	1.80534
17	0	33.3333	16.6667	0	25	16.6667	0	0	0	0	0	0	0	0	0	0	0	0	0	0	0	0	0	0	0	3.66667						9.02671	1.80534
18	20	25	33.3333	25	25	33.3333	0	0	0	0	0	0	0	25	0	0	0	0	0	0	0	0	0	0	0	7.46667						12.464	2.4928
19	16.6667	25	33.3333	25	25	33.3333	0	16.6667	0	20	0	20	0	25	0	0	0	0	0	0	0	0	0	0	0	9.6						12.5396	2.50791
20	16.6667	25	33.3333	25	25	33.3333	0	16.6667	0	16.6667	0	20	0	25	0	0	0	0	0	0	0	0	0	0	0	9.46667						12.4417	2.48834
21	16.6667	50	33.3333	25	25	33.3333	0	16.6667	0	16.6667	0	16.6667	0	20	0	25	0	0	0	0	0	0	0	0	0	11.1333						14.4475	2.88951
22	16.6667	50	33.3333	25	25	33.3333	0	16.6667	0	16.6667	0	16.6667	0	20	0	25	0	0	0	0	0	0	0	0	0	11.1333						14.4475	2.88951
23	16.6667	50	33.3333	25	25	33.3333	0	16.6667	0	16.6667	0	16.6667	0	20	0	25	0	0	0	0	0	0	0	0	0	11.1333						14.4475	2.88951
24	16.6667	50	33.3333	25	25	33.3333	0	16.6667	0	16.6667	0	16.6667	0	20	0	25	0	0	0	0	0	0	0	0	0	11.1333						14.4475	2.88951
25	14.2857	50	28.5714	25	20	28.5714	16.6667	16.6667	0	16.6667	16.6667	16.6667	20	40	25	25	0	0	0	0	0	0	0	0	0	14.3905						14.1767	2.83534
26	14.2857	50	28.5714	25	20	28.5714	16.6667	14.2857	16.6667	33.3333	16.6667	16.6667	20	40	25	25	0	0	20	0	0	0	0	0	0	16.4286						13.98	2.79601
27	14.2857	40	28.5714	50	20	28.5714	16.6667	14.2857	16.6667	33.3333	16.6667	16.6667	20	40	20	20	0	0	20	0	0	0	0	0	0	16.6286						14.5062	2.90124
28	14.2857	40	28.5714	50	20	28.5714	16.6667	14.2857	16.6667	33.3333	16.6667	16.6667	20	40	20	20	0	0	20	0	0	0	0	0	0	16.6286						14.5062	2.90124
29	14.2857	40	42.8571	40	20	42.8571	16.6667	14.2857	16.6667	28.5714	16.6667	16.6667	20	40	20	20	0	0	20	0	0	0	0	0	0	17.181						15.0408	3.00817
30	28.5714	60	42.8571	40	20	42.8571	16.6667	14.2857	16.6667	28.5714	16.6667	16.6667	20	40	20	20	0	0	20	0	0	0	0	0	0	18.5524						16.853	3.37059
31	28.5714	60	37.5	40	20	37.5	16.6667	12.5	16.6667	28.5714	16.6667	16.6667	20	33.3333	16.6667	20	0	0	20	0	0	0	0	0	0	17.6524						15.9573	3.19146
32	28.5714	60	37.5	40	20	37.5	16.6667	25	16.6667	28.5714	16.6667	14.2857	20	33.3333	16.6667	40	0	0	20	0	0	0	0	0	0	18.8571						16.5915	3.3183
33	28.5714	60	37.5	40	16.6667	37.5	14.2857	25	16.6667	42.8571	14.2857	14.2857	20	33.3333	16.6667	40	0	0	40	20	0	0	0	0	0	20.7048						17.2362	3.44724
34	28.5714	60	37.5	40	16.6667	37.5	14.2857	25	16.6667	42.8571	14.2857	14.2857	20	33.3333	16.6667	40	0	0	40	20	0	0	0	0	0	20.7048						17.2362	3.44724
35	28.5714	60	37.5	40	16.6667	37.5	0	25	16.6667	42.8571	0	14.2857	16.6667	33.3333	16.6667	40	0	0	40	20	0	0	0	0	0	19.4286						18.1201	3.62402
36	28.5714	60	37.5	40	16.6667	37.5	0	25	16.6667	37.5	0	14.2857	16.6667	33.3333	14.2857	40	0	0	40	20	0	0	0	0	20	19.919						17.4326	3.48652
37	28.5714	60	37.5	40	16.6667	37.5	0	25	16.6667	50	0	14.2857	16.6667	33.3333	14.2857	40	0	0	40	20	0	0	0	16.6667	20	21.0857						17.6411	3.52823
38	28.5714	60	37.5	40	16.6667	37.5	0	22.2222	28.5714	50	0	14.2857	16.6667	33.3333	14.2857	33.3333	0	0	40	16.6667	0	0	0	16.6667	20	21.0508						17.4429	3.48857
39	28.5714	60	37.5	40	16.6667	37.5	0	22.2222	28.5714	50	0	14.2857	16.6667	33.3333	14.2857	33.3333	0	0	40	16.6667	0	0	0	16.6667	20	21.0508						17.4429	3.48857
40	28.5714	80	50	60	33.3333	50	0	22.2222	28.5714	50	0	28.5714	16.6667	33.3333	14.2857	33.3333	0	0	40	16.6667	20	0	0	16.6667	20	25.6889						21.1301	4.22603
41	37.5	66.6667	50	50	33.3333	50	0	22.2222	28.5714	50	0	25	16.6667	33.3333	14.2857	33.3333	0	0	33.3333	16.6667	16.6667	0	0	16.6667	16.6667	24.4365						19.2513	3.85026
42	37.5	66.6667	50	50	33.3333	50	0	22.2222	28.5714	62.5	0	25	16.6667	33.3333	14.2857	33.3333	0	16.6667	33.3333	16.6667	16.6667	0	0	16.6667	16.6667	25.6032						19.4928	3.89855
43	37.5	66.6667	44.4444	50	33.3333	44.4444	0	22.2222	28.5714	62.5	0	25	16.6667	33.3333	14.2857	33.3333	0	16.6667	33.3333	16.6667	16.6667	0	0	16.6667	16.6667	25.1587						18.9669	3.79339
44	37.5	66.6667	44.4444	66.6667	33.3333	44.4444	0	22.2222	28.5714	62.5	0	25	16.6667	33.3333	14.2857	50	0	16.6667	33.3333	16.6667	16.6667	16.6667	0	14.2857	16.6667	27.0635						20.0878	4.01757
45	37.5	66.6667	44.4444	66.6667	28.5714	44.4444	0	22.2222	28.5714	62.5	0	25	16.6667	33.3333	12.5	50	0	16.6667	33.3333	16.6667	16.6667	16.6667	0	14.2857	16.6667	26.8016						20.0983	4.01966
46	37.5	66.6667	44.4444	66.6667	28.5714	44.4444	0	22.2222	28.5714	62.5	0	25	16.6667	33.3333	12.5	50	0	16.6667	33.3333	16.6667	16.6667	16.6667	0	14.2857	16.6667	26.8016						20.0983	4.01966
47	37.5	66.6667	44.4444	66.6667	28.5714	44.4444	0	22.2222	28.5714	75	0	25	14.2857	33.3333	12.5	50	0	14.2857	50	14.2857	16.6667	16.6667	0	28.5714	16.6667	28.254						21.597	4.3194
48	37.5	66.6667	44.4444	83.3333	28.5714	44.4444	0	20	25	75	0	25	14.2857	33.3333	12.5	42.8571	0	14.2857	50	28.5714	16.6667	16.6667	0	28.5714	16.6667	28.9746						22.6634	4.53268
49	37.5	66.6667	44.4444	83.3333	28.5714	44.4444	0	20	25	75	0	25	14.2857	33.3333	12.5	42.8571	0	14.2857	50	28.5714	16.6667	16.6667	0	28.5714	16.6667	28.9746						22.6634	4.53268
50	33.3333	66.6667	44.4444	83.3333	28.5714	44.4444	0	20	25	75	0	25	14.2857	33.3333	12.5	42.8571	0	14.2857	50	28.5714	16.6667	16.6667	0	25	16.6667	28.6651						22.6262	4.52524
51	33.3333	66.6667	44.4444	83.3333	28.5714	44.4444	0	20	25	75	0	25	14.2857	33.3333	12.5	42.8571	0	14.2857	50	28.5714	16.6667	16.6667	0	25	16.6667	28.6651						22.6262	4.52524
52	44.4444	66.6667	44.4444	100	25	44.4444	0	20	25	75	0	25	14.2857	33.3333	12.5	42.8571	0	14.2857	50	28.5714	16.6667	16.6667	0	25	16.6667	29.6333						24.6677	4.93355
53	44.4444	66.6667	44.4444	100	25	44.4444	0	20	25	75	0	25	14.2857	33.3333	12.5	42.8571	0	14.2857	50	28.5714	14.2857	16.6667	0	25	16.6667	29.5381						24.7244	4.94488
54	44.4444	66.6667	44.4444	100	25	44.4444	0	20	25	75	0	25	14.2857	33.3333	25	37.5	0	14.2857	50	28.5714	14.2857	16.6667	0	25	16.6667	29.8238						24.3972	4.87944
55	44.4444	66.6667	40	100	25	40	0	20	25	75	0	25	14.2857	33.3333	25	37.5	0	14.2857	50	28.5714	14.2857	14.2857	0	20	16.6667	29.173						24.3207	4.86414
56	40	66.6667	40	100	25	40	0	20	25	75	0	25	14.2857	33.3333	25	37.5	0	12.5	50	28.5714	14.2857	14.2857	0	20	16.6667	28.9238						24.2682	4.85365
57	40	66.6667	40	100	25	40	0	20	25	75	0	25	14.2857	33.3333	25	37.5	0	12.5	50	28.5714	12.5	14.2857	0	20	16.6667	28.8524						24.3157	4.86314
58	40	66.6667	40	100	25	40	0	20	25	75	0	25	14.2857	33.3333	25	37.5	0	12.5	50	28.5714	12.5	14.2857	0	20	16.6667	28.8524						24.3157	4.86314
59	40	66.6667	40	100	25	40	0	20	25	75	0	25	14.2857	33.3333	25	37.5	0	12.5	50	28.5714	12.5	14.2857	0	20	16.6667	28.8524						24.3157	4.86314
60	40	66.6667	40	100	25	40	0	20	25	75	0	25	14.2857	33.3333	25	37.5	0	12.5	50	28.5714	12.5	14.2857	0	20	16.6667	28.8524						24.3157	4.86314
SOIL MF. PFV1. nMF (PERCENTAGE DISEASE)
DPI	P1	P2	P3	P4	P5	P6	P7	P8	P9	P10	P11	P12	P13	P14	P15	P16	P17	P18	P19	P20	P21	Average PD	STDEV	SE
1	0	0	0	0	0	0	0	0	0	0	0	0	0	0	0	0	0	0	0	0	0	0	0	0
2	0	0	0	0	0	0	0	0	0	0	0	0	0	0	0	0	0	0	0	0	0	0	0	0
3	0	0	0	0	0	0	0	0	0	0	0	0	0	0	0	0	0	0	0	0	0	0	0	0
4	0	0	0	0	0	0	0	0	0	0	0	0	0	0	0	0	0	0	0	0	0	0	0	0
5	0	0	0	0	0	0	0	0	0	0	0	0	0	0	0	0	0	0	0	0	0	0	0	0
6	0	0	0	0	0	0	0	0	0	0	33.3333	0	0	0	0	0	0	0	0	0	0	1.5873	7.27393	1.5873
7	0	0	0	0	0	0	0	0	0	0	33.3333	0	0	0	0	0	0	0	0	0	0	1.5873	7.27393	1.5873
8	0	0	0	0	0	0	0	0	0	0	25	0	0	0	0	0	0	0	0	33.3333	0	2.77778	8.87151	1.93592
9	0	0	0	0	0	0	0	0	0	33.3333	25	0	0	0	0	0	0	0	0	33.3333	0	4.36508	11.0614	2.41379
10	0	0	0	0	0	0	0	0	0	33.3333	25	0	0	0	0	0	0	0	0	33.3333	0	4.36508	11.0614	2.41379
11	0	0	0	0	0	0	0	0	0	33.3333	25	0	0	0	33.3333	0	0	0	0	33.3333	0	5.95238	12.6773	2.76642
12	0	0	0	0	0	0	0	0	0	25	25	0	0	0	25	0	0	0	0	33.3333	0	5.15873	11.0165	2.40399
13	0	0	0	0	0	0	0	0	0	25	40	0	0	0	25	0	0	0	33.3333	33.3333	0	7.46032	13.9704	3.04859
14	0	0	0	0	0	0	0	0	0	25	40	0	0	0	25	33.3333	0	0	33.3333	33.3333	0	9.04762	14.9404	3.26025
15	0	0	0	0	0	0	0	0	25	25	40	0	0	0	25	25	25	0	33.3333	33.3333	0	11.0317	14.8181	3.23358
16	0	0	0	0	0	0	0	0	25	20	40	0	20	16.6667	25	25	25	0	33.3333	50	0	13.3333	15.899	3.46944
17	0	0	0	0	0	0	0	0	25	20	40	0	20	16.6667	20	25	25	0	33.3333	50	0	13.0952	15.7523	3.43743
18	0	0	0	0	0	16.6667	16.6667	25	25	40	40	0	16.6667	16.6667	20	25	25	0	33.3333	50	0	16.6667	15.7938	3.44649
19	16.6667	0	20	0	20	16.6667	16.6667	25	25	40	40	0	33.3333	33.3333	20	25	25	20	33.3333	50	16.6667	22.6984	13.086	2.8556
20	16.6667	0	20	0	20	16.6667	16.6667	25	25	40	40	0	33.3333	28.5714	20	25	25	20	25	50	16.6667	22.0748	12.7088	2.77329
21	16.6667	0	20	0	20	16.6667	16.6667	25	25	33.3333	40	0	28.5714	28.5714	20	25	25	20	25	50	16.6667	21.5306	12.1346	2.64798
22	16.6667	0	20	0	20	16.6667	16.6667	25	20	33.3333	40	0	28.5714	42.8571	20	25	20	20	25	40	16.6667	21.2585	11.958	2.60945
23	14.2857	0	20	0	20	16.6667	16.6667	25	40	33.3333	60	11.1111	42.8571	42.8571	20	25	40	20	25	60	14.2857	26.0506	16.5762	3.61722
24	14.2857	0	20	0	20	16.6667	16.6667	25	40	33.3333	60	22.2222	37.5	42.8571	20	20	40	20	25	60	14.2857	26.0865	16.0795	3.50882
25	28.5714	0	33.3333	25	40	16.6667	16.6667	50	40	33.3333	60	22.2222	37.5	37.5	20	20	40	33.3333	25	60	28.5714	31.7952	14.4019	3.14275
26	28.5714	0	33.3333	25	40	14.2857	28.5714	50	40	28.5714	60	30	50	37.5	20	20	40	33.3333	50	60	28.5714	34.178	14.8189	3.23375
27	28.5714	0	33.3333	25	40	14.2857	28.5714	50	40	28.5714	60	30	44.4444	37.5	16.6667	20	40	33.3333	50	50	28.5714	33.2785	13.9987	3.05477
28	28.5714	25	33.3333	25	40	14.2857	28.5714	50	40	28.5714	60	30	44.4444	33.3333	16.6667	20	40	33.3333	50	50	28.5714	34.2706	11.9203	2.60122
29	28.5714	25	33.3333	25	60	14.2857	28.5714	50	40	28.5714	60	30	44.4444	33.3333	16.6667	20	40	33.3333	50	50	28.5714	35.223	13.1377	2.86688
30	28.5714	25	33.3333	25	60	14.2857	42.8571	50	60	28.5714	60	30	44.4444	33.3333	16.6667	20	60	33.3333	40	66.6667	28.5714	38.1255	15.8841	3.46619
31	28.5714	25	33.3333	25	50	14.2857	42.8571	75	60	28.5714	60	30	44.4444	33.3333	16.6667	20	60	33.3333	40	66.6667	28.5714	38.8398	17.1997	3.75328
32	25	50	33.3333	25	50	25	37.5	75	60	25	50	30	44.4444	33.3333	16.6667	20	60	33.3333	40	66.6667	25	39.2989	16.3624	3.57057
33	25	50	50	25	50	25	37.5	60	60	25	50	30	44.4444	33.3333	16.6667	16.6667	60	50	40	66.6667	25	40.0132	15.4846	3.37901
34	25	50	50	25	50	25	50	60	60	25	50	30	44.4444	33.3333	16.6667	16.6667	60	50	40	57.1429	25	40.155	14.9524	3.26287
35	25	50	50	40	50	25	50	60	50	25	66.6667	30	44.4444	33.3333	16.6667	16.6667	50	50	40	57.1429	25	40.7105	14.573	3.1801
36	25	50	50	40	50	25	50	60	50	25	66.6667	30	44.4444	33.3333	16.6667	16.6667	50	50	40	57.1429	25	40.7105	14.573	3.1801
37	37.5	50	50	40	66.6667	25	50	80	50	25	66.6667	30	44.4444	33.3333	16.6667	16.6667	50	50	40	57.1429	37.5	43.647	16.3591	3.56984
38	37.5	50	50	40	66.6667	25	50	80	66.6667	37.5	66.6667	30	44.4444	33.3333	16.6667	16.6667	66.6667	50	40	57.1429	37.5	45.8296	17.2068	3.75484
39	33.3333	50	66.6667	40	66.6667	25	62.5	80	66.6667	37.5	66.6667	30	44.4444	33.3333	16.6667	33.3333	66.6667	66.6667	33.3333	57.1429	33.3333	48.0915	18.041	3.93687
40	33.3333	75	66.6667	40	66.6667	25	62.5	80	66.6667	37.5	66.6667	30	44.4444	33.3333	14.2857	33.3333	66.6667	66.6667	33.3333	57.1429	33.3333	49.1686	19.1845	4.18641
41	33.3333	75	66.6667	40	66.6667	37.5	62.5	80	66.6667	37.5	66.6667	30	44.4444	33.3333	14.2857	33.3333	66.6667	66.6667	33.3333	50	33.3333	49.4237	18.505	4.03812
42	33.3333	75	66.6667	40	66.6667	37.5	62.5	80	66.6667	37.5	66.6667	30	44.4444	33.3333	14.2857	33.3333	66.6667	66.6667	33.3333	50	33.3333	49.4237	18.505	4.03812
43	33.3333	75	66.6667	40	66.6667	37.5	75	66.6667	66.6667	37.5	66.6667	30	44.4444	33.3333	14.2857	33.3333	66.6667	66.6667	33.3333	50	33.3333	49.384	18.2951	3.99233
44	30	75	66.6667	40	66.6667	37.5	75	66.6667	66.6667	37.5	66.6667	30	44.4444	33.3333	14.2857	33.3333	66.6667	66.6667	33.3333	50	30	49.0665	18.6123	4.06154
45	30	75	66.6667	40	66.6667	37.5	75	66.6667	66.6667	37.5	66.6667	30	44.4444	33.3333	14.2857	33.3333	66.6667	66.6667	33.3333	50	30	49.0665	18.6123	4.06154
46	30	75	66.6667	40	83.3333	37.5	75	66.6667	66.6667	37.5	66.6667	30	44.4444	33.3333	14.2857	33.3333	66.6667	66.6667	33.3333	50	30	49.8602	19.7225	4.30381
47	30	75	83.3333	60	83.3333	50	75	83.3333	83.3333	37.5	66.6667	30	44.4444	33.3333	14.2857	33.3333	83.3333	83.3333	50	50	30	56.1697	23.1444	5.05052
48	40	60	83.3333	60	83.3333	50	87.5	83.3333	83.3333	37.5	66.6667	30	44.4444	33.3333	14.2857	33.3333	83.3333	83.3333	50	50	40	57.003	22.5155	4.91329
49	40	60	83.3333	60	83.3333	50	87.5	83.3333	83.3333	50	66.6667	30	44.4444	33.3333	14.2857	33.3333	83.3333	83.3333	50	50	40	57.5983	22.1362	4.83051
50	40	60	83.3333	60	83.3333	50	87.5	83.3333	83.3333	50	66.6667	30	44.4444	33.3333	14.2857	33.3333	83.3333	83.3333	50	50	40	57.5983	22.1362	4.83051
51	40	60	83.3333	50	83.3333	50	87.5	83.3333	83.3333	50	66.6667	30	44.4444	33.3333	12.5	33.3333	83.3333	83.3333	50	50	40	57.037	22.3645	4.88034
52	40	60	83.3333	50	83.3333	50	87.5	83.3333	83.3333	50	66.6667	30	44.4444	33.3333	12.5	33.3333	83.3333	83.3333	50	50	40	57.037	22.3645	4.88034
53	40	50	83.3333	66.6667	83.3333	50	87.5	83.3333	83.3333	50	66.6667	30	44.4444	33.3333	12.5	33.3333	83.3333	83.3333	50	50	40	57.3545	22.4558	4.90026
54	40	50	83.3333	66.6667	83.3333	50	87.5	83.3333	83.3333	50	66.6667	30	44.4444	33.3333	12.5	33.3333	83.3333	83.3333	50	50	40	57.3545	22.4558	4.90026
55	40	50	100	66.6667	83.3333	50	100	83.3333	83.3333	50	66.6667	30	44.4444	33.3333	12.5	33.3333	83.3333	100	50	50	40	59.537	25.6735	5.60243
56	40	50	100	66.6667	83.3333	50	100	83.3333	83.3333	50	66.6667	30	44.4444	33.3333	12.5	33.3333	83.3333	100	50	50	40	59.537	25.6735	5.60243
57	40	50	100	66.6667	83.3333	50	100	83.3333	83.3333	50	66.6667	30	44.4444	33.3333	12.5	33.3333	83.3333	100	50	50	40	59.537	25.6735	5.60243
58	40	50	100	66.6667	83.3333	50	100	83.3333	83.3333	50	66.6667	30	44.4444	33.3333	12.5	33.3333	83.3333	100	50	50	40	59.537	25.6735	5.60243
59	40	50	100	66.6667	83.3333	50	100	83.3333	83.3333	50	66.6667	30	44.4444	33.3333	12.5	33.3333	83.3333	100	50	50	40	59.537	25.6735	5.60243
60	40	50	100	66.6667	83.3333	50	100	83.3333	83.3333	50	66.6667	30	44.4444	33.3333	12.5	33.3333	83.3333	100	50	50	40	59.537	25.6735	5.60243

## Sheet: Rhi.PD%.PFV1
DPI
1	PFV1.Rhi.RMF.	0	0	0	0	0	0	0	0	0	0	0	0	0	0	0	0	0	0	0	0	0	0	0	0	0	0	0	0	0	0
	PFV1.Rhi.SA	0	0	0	0	0	0	0	0	0	0	0	0	0	0	0	0	0	0	0	0	0	0	0	0	0
	PFV1.Rhi.nMF	0	0	0	0	0	0	0	0	0	0	0	0	0	0	0	0	0	0	0	0	0
10	PFV1.Rhi.RMF.	0	0	0	0	0	0	0	0	0	0	0	0	0	0	0	0	0	0	0	20	40	0	0	0	0	0	0	0	0	0
	PFV1.Rhi.SA	0	0	25	0	0	25	0	0	0	0	0	0	0	0	0	0	0	0	0	0	0	0	0	0	0
	PFV1.Rhi.nMF	0	0	0	0	0	0	0	0	0	33.3333	25	0	0	0	0	0	0	0	0	33.3333	0
20	PFV1.Rhi.RMF.	0	0	0	0	0	0	0	0	0	0	0	0	10	0	0	0	0	0	30	37.5	57.1429	12.5	0	0	10	0	30	12.5	0	0
	PFV1.Rhi.SA	16.6667	25	33.3333	25	25	33.3333	0	16.6667	0	16.6667	0	20	0	25	0	0	0	0	0	0	0	0	0	0	0
	PFV1.Rhi.nMF	16.6667	0	20	0	20	16.6667	16.6667	25	25	40	40	0	33.3333	28.5714	20	25	25	20	25	50	16.6667
30	PFV1.Rhi.RMF.	0	0	0	0	0	0	0	0	0	0	0	0	0	9.09091	0	0	0	0	45.4545	40	40	10	0	0	0	0	45.4545	10	0	0
	PFV1.Rhi.SA	28.5714	60	42.8571	40	20	42.8571	16.6667	14.2857	16.6667	28.5714	16.6667	16.6667	20	40	20	20	0	0	20	0	0	0	0	0	0
	PFV1.Rhi.nMF	28.5714	25	33.3333	25	60	14.2857	42.8571	50	60	28.5714	60	30	44.4444	33.3333	16.6667	20	60	33.3333	40	66.6667	28.5714
40	PFV1.Rhi.RMF.	0	0	0	0	0	0	0	0	0	0	0	0	0	0	0	0	0	0	46.1538	41.6667	45.4545	9.09091	0	0	0	0	46.1538	9.09091	0	0
	PFV1.Rhi.SA	28.5714	80	50	60	33.3333	50	0	22.2222	28.5714	50	0	28.5714	16.6667	33.3333	14.2857	33.3333	0	0	40	16.6667	20	0	0	16.6667	20
	PFV1.Rhi.nMF	33.3333	75	66.6667	40	66.6667	25	62.5	80	66.6667	37.5	66.6667	30	44.4444	33.3333	14.2857	33.3333	66.6667	66.6667	33.3333	57.1429	33.3333
50	PFV1.Rhi.RMF.	0	0	0	0	0	0	0	0	0	0	0	0	0	0	0	0	0	0	42.8571	38.4615	38.4615	0	0	0	0	0	42.8571	0	0	0
	PFV1.Rhi.SA	33.3333	66.6667	44.4444	83.3333	28.5714	44.4444	0	20	25	75	0	25	14.2857	33.3333	12.5	42.8571	0	14.2857	50	28.5714	16.6667	16.6667	0	25	16.6667
	PFV1.Rhi.nMF	40	60	83.3333	60	83.3333	50	87.5	83.3333	83.3333	50	66.6667	30	44.4444	33.3333	14.2857	33.3333	83.3333	83.3333	50	50	40
60	PFV1.Rhi.RMF.	0	0	0	0	0	0	0	0	0	0	0	0	0	0	0	0	0	0	42.8571	35.7143	35.7143	0	0	0	0	0	42.8571	0	0	0
	PFV1.Rhi.SA	40	66.6667	40	100	25	40	0	20	25	75	0	25	14.2857	33.3333	25	37.5	0	12.5	50	28.5714	12.5	14.2857	0	20	16.6667
	PFV1.Rhi.nMF	40	50	100	66.6667	83.3333	50	100	83.3333	83.3333	50	66.6667	30	44.4444	33.3333	12.5	33.3333	83.3333	100	50	50	40
PFV1.Rhi (Day 60)					PFV2.Rhi. (Day 60)
pRMF	SMF	SA	nMF		pRMF	SMF	SA	nMF
0	0	40	40		11.1111	0	0	50
0	50	66.6667	50		7.14286	0	0	75
0	40	40	100		0	14.2857	0	66.6667
0	62.5	100	66.6667		7.14286	7.14286	11.1111	77.7778
0	30	25	83.3333		33.3333	0	0	62.5
46.1538	25	40	50		0	14.2857	0	62.5
6.66667	50	0	100		0	0	0	54.5455
13.3333	50	20	83.3333		7.14286	0	0	75
0	50	25	83.3333		33.3333	0	25	66.6667
25	33.3333	75	50		0	0	0	75
20	50	0	66.6667		7.14286	0	0	80
7.14286	25	25	30		0	14.2857	0	75
7.14286	7.14286	14.2857	44.4444		0	14.2857	50	75
7.14286	0	33.3333	33.3333		0	0	25	100
25	0	25	12.5		0	14.2857	0	75
0	0	37.5	33.3333			0	25	75
7.14286	30	0	83.3333			0	22.2222	80
40	50	12.5	100			14.2857	10	66.6667
0	7.14286	50	50				0	100
25	40	28.5714	50				0
0	30	12.5	40
0	50	14.2857
16.6667	50	0
0	0	20
0	0	16.6667
16.6667	40	16.6667
46.1538	0
25	50
25	0
0	50

## Sheet: Rhi.PFV1.p-values
Day10
Multiple Comparisons
Dependent Variable:	APD
Tukey HSD
(I) AppGroups		Mean Difference (I-J)	Std. Error	Sig.	95% Confidence Interval
					Lower Bound	Upper Bound			Multiple Comparisons
PFV1.Rhi.RMF	PFV1.Rhi.SA	0	2.34566	1	-5.61183	5.61183			Dependent Variable:	APD
	PFV1.Rhi.nMF	-2.36508	2.4645	0.604551	-8.26123	3.53107			Tukey HSD
PFV1.Rhi.SA	PFV1.Rhi.RMF	0	2.34566	1	-5.61183	5.61183			(I) AppGroups		Mean Difference (I-J)	Std. Error	Sig.	95% Confidence Interval
	PFV1.Rhi.nMF	-2.36508	2.56397	0.627954	-8.49921	3.76905								Lower Bound	Upper Bound
PFV1.Rhi.nMF	PFV1.Rhi.RMF	2.36508	2.4645	0.604551	-3.53107	8.26123			PFV1.Rhi.pRMF	PFV1.Rhi.SMF	-17.03022*	5.52804	0.0138889	-31.4666	-2.59389
	PFV1.Rhi.SA	2.36508	2.56397	0.627954	-3.76905	8.49921				PFV1.Rhi.SA	-16.40995*	5.73672	0.0259478	-31.3912	-1.42866
										PFV1.Rhi.nMF	-47.56329*	6.09161	3.08037e-11	-63.4714	-31.6552
Day 20									PFV1.Rhi.SMF	PFV1.Rhi.pRMF	17.03022*	5.52804	0.0138889	2.59389	31.4666
Multiple Comparisons										PFV1.Rhi.SA	0.620269	5.73672	0.999545	-14.361	15.6016
Dependent Variable:	APD									PFV1.Rhi.nMF	-30.53307*	6.09161	1.3244e-05	-46.4411	-14.625
Tukey HSD									PFV1.Rhi.SA	PFV1.Rhi.pRMF	16.40995*	5.73672	0.0259478	1.42866	31.3912
(I) AppGroups		Mean Difference (I-J)	Std. Error	Sig.	95% Confidence Interval					PFV1.Rhi.SMF	-0.620269	5.73672	0.999545	-15.6016	14.361
					Lower Bound	Upper Bound				PFV1.Rhi.nMF	-31.15334*	6.28159	1.64885e-05	-47.5575	-14.7491
PFV1.Rhi.RMF	PFV1.Rhi.SA	-2.8119	3.55787	0.71013	-11.3239	5.70006			PFV1.Rhi.nMF	PFV1.Rhi.pRMF	47.56329*	6.09161	3.08037e-11	31.6552	63.4714
	PFV1.Rhi.nMF	-15.42007*	3.73812	0.000283387	-24.3633	-6.47685				PFV1.Rhi.SMF	30.53307*	6.09161	1.3244e-05	14.625	46.4411
PFV1.Rhi.SA	PFV1.Rhi.RMF	2.8119	3.55787	0.71013	-5.70006	11.3239				PFV1.Rhi.SA	31.15334*	6.28159	1.64885e-05	14.7491	47.5575
	PFV1.Rhi.nMF	-12.60816*	3.889	0.00503346	-21.9124	-3.30398			*. The mean difference is significant at the 0.05 level.
PFV1.Rhi.nMF	PFV1.Rhi.RMF	15.42007*	3.73812	0.000283387	6.47685	24.3633			Multiple Comparisons
	PFV1.Rhi.SA	12.60816*	3.889	0.00503346	3.30398	21.9124			Dependent Variable:	APD
*. The mean difference is significant at the 0.05 level.									Tukey HSD
									(I) AppGroups		Mean Difference (I-J)	Std. Error	Sig.	95% Confidence Interval
Day 30														Lower Bound	Upper Bound
Multiple Comparisons									PFV2.Rhi.pRMF	PFV2.Rhi.SMF	1.93122	4.0406	0.96371	-8.71059	12.573
Dependent Variable:	APD									PFV2.Rhi.SA	-1.32672	3.9477	0.98681	-11.7239	9.07041
Tukey HSD										PFV2.Rhi.nMF	-66.19022*	3.99198	5.83977e-13	-76.704	-55.6765
(I) AppGroups		Mean Difference (I-J)	Std. Error	Sig.	95% Confidence Interval				PFV2.Rhi.SMF	PFV2.Rhi.pRMF	-1.93122	4.0406	0.96371	-12.573	8.71059
					Lower Bound	Upper Bound				PFV2.Rhi.SA	-3.25794	3.75501	0.821489	-13.1476	6.63171
PFV1.Rhi.RMF	PFV1.Rhi.SA	-11.88571*	4.26931	0.0185253	-22.0998	-1.67167				PFV2.Rhi.nMF	-68.12144*	3.80153	5.83977e-13	-78.1336	-58.1093
	PFV1.Rhi.nMF	-31.45881*	4.48561	8.03214e-09	-42.1903	-20.7273			PFV2.Rhi.SA	PFV2.Rhi.pRMF	1.32672	3.9477	0.98681	-9.07041	11.7239
PFV1.Rhi.SA	PFV1.Rhi.RMF	11.88571*	4.26931	0.0185253	1.67167	22.0998				PFV2.Rhi.SMF	3.25794	3.75501	0.821489	-6.63171	13.1476
	PFV1.Rhi.nMF	-19.57309*	4.66666	0.000222317	-30.7378	-8.40841				PFV2.Rhi.nMF	-64.86350*	3.70264	5.83977e-13	-74.6152	-55.1118
PFV1.Rhi.nMF	PFV1.Rhi.RMF	31.45881*	4.48561	8.03214e-09	20.7273	42.1903			PFV2.Rhi.nMF	PFV2.Rhi.pRMF	66.19022*	3.99198	5.83977e-13	55.6765	76.704
	PFV1.Rhi.SA	19.57309*	4.66666	0.000222317	8.40841	30.7378				PFV2.Rhi.SMF	68.12144*	3.80153	5.83977e-13	58.1093	78.1336
*. The mean difference is significant at the 0.05 level.										PFV2.Rhi.SA	64.86350*	3.70264	5.83977e-13	55.1118	74.6152
									*. The mean difference is significant at the 0.05 level.
Day 40
Multiple Comparisons
Dependent Variable:	APD
Tukey HSD
(I) AppGroups		Mean Difference (I-J)	Std. Error	Sig.	95% Confidence Interval
					Lower Bound	Upper Bound
PFV1.Rhi.RMF	PFV1.Rhi.SA	-19.10186*	5.01167	0.000826979	-31.092	-7.11176
	PFV1.Rhi.nMF	-42.58153*	5.26559	5.12941e-09	-55.1791	-29.984
PFV1.Rhi.SA	PFV1.Rhi.RMF	19.10186*	5.01167	0.000826979	7.11176	31.092
	PFV1.Rhi.nMF	-23.47967*	5.47812	0.000160506	-36.5857	-10.3736
PFV1.Rhi.nMF	PFV1.Rhi.RMF	42.58153*	5.26559	5.12941e-09	29.984	55.1791
	PFV1.Rhi.SA	23.47967*	5.47812	0.000160506	10.3736	36.5857
*. The mean difference is significant at the 0.05 level.
Day 50
Multiple Comparisons
Dependent Variable:	APD
Tukey HSD
(I) AppGroups		Mean Difference (I-J)	Std. Error	Sig.	95% Confidence Interval
					Lower Bound	Upper Bound
PFV1.Rhi.RMF	PFV1.Rhi.SA	-23.24383*	5.28814	0.000108351	-35.8954	-10.5923
	PFV1.Rhi.nMF	-52.17702*	5.55606	5.10107e-09	-65.4695	-38.8845
PFV1.Rhi.SA	PFV1.Rhi.RMF	23.24383*	5.28814	0.000108351	10.5923	35.8954
	PFV1.Rhi.nMF	-28.93318*	5.78031	1.1079e-05	-42.7622	-15.1042
PFV1.Rhi.nMF	PFV1.Rhi.RMF	52.17702*	5.55606	5.10107e-09	38.8845	65.4695
	PFV1.Rhi.SA	28.93318*	5.78031	1.1079e-05	15.1042	42.7622
*. The mean difference is significant at the 0.05 level.
Day 60
Multiple Comparisons
Dependent Variable:	APD
Tukey HSD
(I) AppGroups		Mean Difference (I-J)	Std. Error	Sig.	95% Confidence Interval
					Lower Bound	Upper Bound
PFV1.Rhi.RMF	PFV1.Rhi.SA	-23.61429*	5.73792	0.000293046	-37.3419	-9.88669
	PFV1.Rhi.nMF	-54.29894*	6.02863	5.10149e-09	-68.722	-39.8758
PFV1.Rhi.SA	PFV1.Rhi.RMF	23.61429*	5.73792	0.000293046	9.88669	37.3419
	PFV1.Rhi.nMF	-30.68466*	6.27195	1.70874e-05	-45.6899	-15.6794
PFV1.Rhi.nMF	PFV1.Rhi.RMF	54.29894*	6.02863	5.10149e-09	39.8758	68.722
	PFV1.Rhi.SA	30.68466*	6.27195	1.70874e-05	15.6794	45.6899
*. The mean difference is significant at the 0.05 level.

## Sheet: PD% SOIL MF PFV2
SOIL MF. PFV2. RMF (PERCENTAGE DISEASE)
DPI	P1	P2	P3	P4	P5	P6	P7	P8	P9	P10	P11	P12	P13	P14	P15	Average PD	STDEV	SE
1	0	0	0	0	0	0	0	0	0	0	0	0	0	0	0	0	0	0
2	0	0	0	0	0	0	0	0	0	0	0	0	0	0	0	0	0	0
3	0	0	0	0	0	0	0	0	0	0	0	0	0	0	0	0	0	0
4	0	0	0	0	0	0	0	0	0	0	0	0	0	0	0	0	0	0
5	0	0	0	0	0	0	0	0	0	0	0	0	0	0	0	0	0	0
6	0	0	0	0	0	0	0	0	0	0	0	0	0	0	0	0	0	0
7	0	0	0	0	0	0	0	0	0	0	0	0	0	0	0	0	0	0
8	0	0	0	0	0	0	0	0	0	0	0	0	0	0	0	0	0	0
9	0	0	0	0	0	0	0	0	0	0	0	0	0	0	0	0	0	0
10	0	0	0	0	0	0	0	0	0	0	0	0	0	0	0	0	0	0
11	0	0	0	0	0	0	0	0	0	0	0	0	0	0	0	0	0	0
12	0	0	0	0	0	0	0	0	0	0	0	0	0	0	0	0	0	0
13	0	0	0	0	0	0	0	0	0	0	0	0	0	0	0	0	0	0
14	0	0	0	0	0	0	0	0	0	0	0	0	0	0	0	0	0	0
15	0	0	0	0	0	0	0	0	0	0	0	0	0	0	0	0	0	0
16	0	0	0	0	0	0	0	0	0	16.6667	0	0	0	0	0	1.11111	4.30331	1.11111
17	0	0	0	0	0	0	0	0	0	16.6667	0	0	0	0	0	1.11111	4.30331	1.11111
18	0	0	0	0	0	0	0	0	0	14.2857	0	0	0	0	0	0.952381	3.68856	0.952377
19	0	0	0	0	0	0	0	0	0	14.2857	0	0	0	0	0	0.952381	3.68856	0.952377
20	0	0	0	0	0	0	0	0	0	14.2857	0	0	0	0	0	0.952381	3.68856	0.952377
21	0	0	0	0	0	0	0	0	0	14.2857	0	0	0	0	0	0.952381	3.68856	0.952377
22	0	0	0	0	0	0	0	0	0	12.5	0	0	0	0	0	0.833333	3.22749	0.83333
23	0	0	0	0	0	0	0	0	0	25	0	0	0	0	0	1.66667	6.45497	1.66666
24	0	0	0	0	0	0	0	0	0	25	0	0	0	0	0	1.66667	6.45497	1.66666
25	0	0	0	0	0	0	0	0	0	25	0	0	0	0	0	1.66667	6.45497	1.66666
26	0	0	0	0	0	0	0	0	0	25	0	0	0	0	0	1.66667	6.45497	1.66666
27	0	0	0	0	0	0	0	0	0	22.2222	0	0	0	0	0	1.48148	5.73775	1.48148
28	0	0	0	0	0	0	0	0	0	22.2222	0	0	0	0	0	1.48148	5.73775	1.48148
29	0	0	0	0	0	10	0	0	0	22.2222	0	0	0	0	0	2.14815	6.12144	1.58054
30	0	0	0	0	0	10	0	0	0	33.3333	0	0	0	0	0	2.88889	8.80716	2.27399
31	0	9.09091	0	0	0	10	0	0	0	33.3333	0	9.09091	0	0	0	4.10101	8.96073	2.31364
32	0	9.09091	0	0	0	10	0	0	0	33.3333	0	9.09091	0	0	0	4.10101	8.96073	2.31364
33	0	9.09091	0	0	0	10	0	0	0	30	0	9.09091	0	0	0	3.87879	8.19239	2.11526
34	0	8.33333	0	0	0	9.09091	0	0	0	30	0	8.33333	0	0	0	3.71717	8.08116	2.08654
35	0	8.33333	0	0	0	9.09091	0	0	0	30	0	8.33333	0	0	0	3.71717	8.08116	2.08654
36	0	8.33333	0	0	0	9.09091	0	0	0	30	0	8.33333	0	0	0	3.71717	8.08116	2.08654
37	0	7.69231	0	0	0	9.09091	0	0	0	30	0	7.69231	0	0	0	3.6317	8.03185	2.07381
38	0	15.3846	0	0	0	8.33333	0	0	0	27.2727	0	15.3846	0	0	0	4.42502	8.42152	2.17442
39	0	15.3846	0	0	0	8.33333	0	0	0	18.1818	0	15.3846	0	0	0	3.81896	6.83807	1.76557
40	0	14.2857	7.14286	0	0	8.33333	0	7.14286	0	18.1818	0	14.2857	7.14286	0	0	5.10101	6.38605	1.64886
41	0	14.2857	7.14286	0	0	7.69231	0	7.14286	0	18.1818	0	14.2857	7.14286	0	0	5.05828	6.36498	1.64342
42	0	13.3333	6.66667	0	0	7.69231	0	6.66667	0	16.6667	0	13.3333	6.66667	0	0	4.73504	5.91323	1.52678
43	0	13.3333	6.66667	0	0	7.69231	0	6.66667	0	16.6667	0	13.3333	6.66667	0	0	4.73504	5.91323	1.52678
44	0	20	6.66667	6.66667	0	7.69231	0	6.66667	0	16.6667	0	20	6.66667	0	6.66667	6.51282	7.18589	1.85538
45	0	18.75	6.25	6.25	0	7.69231	0	6.25	0	8.33333	0	18.75	6.25	0	6.25	5.65171	6.256	1.61529
46	0	18.75	6.25	6.25	0	7.69231	0	6.25	0	8.33333	0	18.75	6.25	0	6.25	5.65171	6.256	1.61529
47	0	18.75	6.25	6.25	0	7.69231	6.66667	6.25	0	8.33333	0	18.75	6.25	0	6.25	6.09615	6.05954	1.56456
48	0	18.75	6.25	5.88235	0	7.14286	6.66667	6.25	0	7.69231	0	18.75	6.25	0	5.88235	5.96777	6.03525	1.55829
49	0	18.75	6.25	5.88235	0	7.14286	6.66667	6.25	0	7.69231	0	18.75	6.25	0	5.88235	5.96777	6.03525	1.55829
50	0	25	12.5	5.88235	0	7.14286	6.66667	12.5	0	7.69231	0	25	12.5	0	5.88235	8.0511	8.32503	2.14951
51	0	25	12.5	5.55556	0	14.2857	6.66667	12.5	0	7.69231	0	25	12.5	0	5.55556	8.48372	8.48769	2.1915
52	0	25	12.5	5.55556	0	14.2857	6.66667	12.5	0	7.14286	0	25	12.5	0	5.55556	8.44709	8.49254	2.19275
53	0	25	12.5	5.55556	0	14.2857	6.66667	12.5	0	0	0	25	12.5	0	5.55556	7.9709	8.76672	2.26355
54	0	25	12.5	5.55556	0	14.2857	6.66667	12.5	0	0	0	25	12.5	0	5.55556	7.9709	8.76672	2.26355
55	0	25	12.5	5.55556	0	14.2857	6.66667	12.5	0	0	0	25	12.5	0	5.55556	7.9709	8.76672	2.26355
56	0	25	11.7647	5.55556	0	14.2857	6.66667	11.7647	0	0	0	25	11.7647	0	5.55556	7.82384	8.69027	2.24381
57	0	25	11.7647	5.55556	0	14.2857	6.66667	11.7647	0	0	0	25	11.7647	0	5.55556	7.82384	8.69027	2.24381
58	0	25	11.7647	5.55556	0	14.2857	6.66667	11.7647	0	0	0	25	11.7647	0	5.55556	7.82384	8.69027	2.24381
59	0	25	11.7647	5.55556	0	14.2857	6.66667	11.7647	0	0	0	25	11.7647	0	5.55556	7.82384	8.69027	2.24381
60	0	25	11.7647	5.55556	0	14.2857	6.66667	11.7647	0	0	0	25	11.7647	0	5.55556	7.82384	8.69027	2.24381
SOIL MF. PFV2. pRMF (PERCENTAGE DISEASE)
DPI	P1	P2	P3	P4	P5	P6	P7	P8	P9	P10	P11	P12	P13	P14	P15	Average PD
1	0	0	0	0	0	0	0	0	0	0	0	0	0	0	0	0	0	0
2	0	0	0	0	0	0	0	0	0	0	0	0	0	0	0	0	0	0
3	0	0	0	0	0	0	0	0	0	0	0	0	0	0	0	0	0	0
4	0	0	0	0	0	0	0	0	0	0	0	0	0	0	0	0	0	0
5	0	0	0	0	0	0	0	0	0	0	0	0	0	0	0	0	0	0
6	0	0	0	0	0	0	0	0	0	0	0	0	0	0	0	0	0	0
7	0	0	0	0	0	0	0	0	0	0	0	0	0	0	0	0	0	0
8	0	0	0	0	0	0	0	0	0	0	0	0	0	0	0	0	0	0
9	0	0	0	0	0	0	0	0	0	0	0	0	0	0	0	0	0	0
10	0	0	0	0	0	0	0	0	0	0	0	0	0	0	0	0	0	0
11	0	0	0	0	0	0	0	0	0	0	0	0	0	0	0	0	0	0
12	0	0	0	0	0	0	0	0	0	0	0	0	0	0	0	0	0	0
13	0	0	0	0	0	0	0	0	0	0	0	0	0	0	0	0	0	0
14	0	0	0	0	0	0	0	0	0	0	0	0	0	0	0	0	0	0
15	0	0	0	0	0	0	0	0	0	0	0	0	0	0	0	0	0	0
16	0	0	0	0	0	0	0	0	0	0	0	0	0	0	0	0	0	0
17	0	0	0	0	0	0	0	0	0	0	0	0	0	0	0	0	0	0
18	0	0	0	0	0	0	0	0	0	0	0	0	0	0	0	0	0	0
19	0	0	0	0	0	0	0	0	0	0	0	0	0	0	0	0	0	0
20	0	0	0	0	0	0	0	0	0	0	0	0	0	0	0	0	0	0
21	0	0	0	0	0	0	0	0	0	0	0	0	0	0	0	0	0	0
22	0	0	0	0	0	0	0	0	0	0	0	0	0	0	0	0	0	0
23	0	0	0	0	0	0	0	0	0	0	0	0	0	0	0	0	0	0
24	0	0	0	0	0	0	0	0	0	0	0	0	0	0	0	0	0	0
25	0	0	0	0	0	0	0	0	0	0	0	0	0	0	0	0	0	0
26	0	0	0	0	0	0	0	0	0	0	0	0	0	0	0	0	0	0
27	0	0	0	0	0	0	0	0	0	0	0	0	0	0	0	0	0	0
28	0	0	0	0	0	0	0	0	0	0	0	0	0	0	0	0	0	0
29	0	0	0	0	0	12.5	0	0	0	0	0	0	0	0	0	0.833333	3.22749	0.83333
30	0	0	0	0	11.1111	12.5	0	0	11.1111	0	0	0	0	0	0	2.31481	4.8017	1.23979
31	0	0	0	0	10	12.5	0	0	10	0	0	0	0	0	0	2.16667	4.51848	1.16666
32	0	0	0	0	10	12.5	0	0	10	0	0	0	0	0	0	2.16667	4.51848	1.16666
33	0	0	0	0	10	12.5	0	0	10	0	0	0	0	0	0	2.16667	4.51848	1.16666
34	0	0	0	0	10	12.5	0	0	10	0	0	0	0	0	0	2.16667	4.51848	1.16666
35	0	0	0	0	10	11.1111	0	0	10	0	0	0	0	0	0	2.07407	4.30058	1.1104
36	0	0	0	0	10	11.1111	0	0	10	0	0	0	0	0	0	2.07407	4.30058	1.1104
37	0	0	0	0	18.1818	11.1111	0	0	18.1818	0	0	0	0	0	0	3.16498	6.73136	1.73802
38	0	0	0	0	18.1818	11.1111	0	0	18.1818	0	0	0	0	0	0	3.16498	6.73136	1.73802
39	0	0	0	0	18.1818	11.1111	0	0	18.1818	0	0	0	0	0	0	3.16498	6.73136	1.73802
40	0	0	0	0	18.1818	11.1111	0	0	18.1818	0	0	0	0	0	0	3.16498	6.73136	1.73802
41	0	0	0	0	18.1818	11.1111	0	0	18.1818	0	0	0	0	0	0	3.16498	6.73136	1.73802
42	0	0	0	9.09091	16.6667	11.1111	0	9.09091	16.6667	0	0	0	0	0	0	4.17508	6.4522	1.66594
43	6.66667	0	0	8.33333	25	0	0	8.33333	25	0	0	0	0	0	0	4.88889	8.76199	2.26233
44	6.66667	9.09091	0	8.33333	25	0	0	8.33333	25	0	9.09091	0	0	0	0	6.10101	8.62011	2.22569
45	6.25	9.09091	0	8.33333	25	0	0	8.33333	25	0	9.09091	0	0	0	0	6.07323	8.61883	2.22536
46	6.25	8.33333	0	8.33333	25	0	0	8.33333	25	0	8.33333	0	0	0	0	5.97222	8.58499	2.21663
47	6.25	8.33333	0	7.69231	25	0	0	7.69231	25	0	8.33333	0	0	0	0	5.88675	8.56274	2.21088
48	5.88235	8.33333	0	7.69231	25	0	0	7.69231	25	0	8.33333	0	0	0	0	5.86224	8.56215	2.21073
49	11.7647	8.33333	0	7.69231	25	0	0	7.69231	25	0	8.33333	0	0	0	0	6.2544	8.69679	2.24549
50	11.7647	8.33333	0	7.69231	25	0	0	7.69231	25	0	8.33333	0	0	0	0	6.2544	8.69679	2.24549
51	11.7647	8.33333	0	7.14286	25	0	0	7.14286	25	0	8.33333	0	0	0	0	6.18114	8.68595	2.24269
52	11.7647	8.33333	0	7.14286	33.3333	0	0	7.14286	33.3333	0	8.33333	0	0	0	0	7.29225	11.3512	2.93086
53	11.1111	8.33333	0	7.14286	33.3333	0	0	7.14286	33.3333	0	8.33333	0	0	0	0	7.24868	11.3341	2.92643
54	11.1111	7.69231	0	7.14286	33.3333	0	0	7.14286	33.3333	0	7.69231	0	0	0	0	7.16321	11.3276	2.92475
55	11.1111	7.69231	0	7.14286	33.3333	0	0	7.14286	33.3333	0	7.69231	0	0	0	0	7.16321	11.3276	2.92475
56	11.1111	7.69231	0	7.14286	33.3333	0	0	7.14286	33.3333	0	7.69231	0	0	0	0	7.16321	11.3276	2.92475
57	11.1111	7.69231	0	7.14286	33.3333	0	0	7.14286	33.3333	0	7.69231	0	0	0	0	7.16321	11.3276	2.92475
58	11.1111	7.14286	0	7.14286	33.3333	0	0	7.14286	33.3333	0	7.14286	0	0	0	0	7.08995	11.3255	2.92423
59	11.1111	7.14286	0	7.14286	33.3333	0	0	7.14286	33.3333	0	7.14286	0	0	0	0	7.08995	11.3255	2.92423
60	11.1111	7.14286	0	7.14286	33.3333	0	0	7.14286	33.3333	0	7.14286	0	0	0	0	7.08995	11.3255	2.92423
SOIL MF. PFV2. SMF (PERCENTAGE DISEASE)
DPI	P1	P2	P3	P4	P5	P6	P7	P8	P9	P10	P11	P12	P13	P14	P15	P16	P17	P18	Average PD
1	0	0	0	0	0	0	0	0	0	0	0	0	0	0	0	0	0	0	0	0	0
2	0	0	0	0	0	0	0	0	0	0	0	0	0	0	0	0	0	0	0	0	0
3	0	0	0	0	0	0	0	0	0	0	0	0	0	0	0	0	0	0	0	0	0
4	0	0	0	0	0	0	0	0	0	0	0	0	0	0	0	0	0	0	0	0	0
5	0	0	0	0	0	0	0	0	0	0	0	0	0	0	0	0	0	0	0	0	0
6	0	0	0	0	0	0	0	0	0	0	0	0	0	0	0	0	0	0	0	0	0
7	0	0	0	0	0	0	0	0	0	0	0	0	0	0	0	0	0	0	0	0	0
8	0	0	0	0	0	0	0	0	0	0	0	0	0	0	0	0	0	0	0	0	0
9	0	0	0	0	0	0	0	0	0	0	0	0	0	0	0	0	0	0	0	0	0
10	0	0	0	0	0	0	0	0	0	0	0	0	0	0	0	0	0	0	0	0	0
11	0	0	0	0	0	0	0	0	0	0	0	0	0	0	0	0	0	0	0	0	0
12	0	0	0	0	0	0	0	0	0	0	0	0	0	0	0	0	0	0	0	0	0
13	0	0	0	0	0	0	0	0	0	0	0	0	0	0	0	0	0	0	0	0	0
14	0	0	0	0	0	0	0	0	0	0	0	0	0	0	0	0	0	0	0	0	0
15	0	0	0	0	0	0	0	0	0	0	0	0	0	0	0	0	0	0	0	0	0
16	0	0	0	0	0	0	0	0	0	0	0	0	0	0	0	0	0	0	0	0	0
17	0	0	0	0	0	0	0	0	0	0	0	0	0	0	0	0	0	0	0	0	0
18	0	0	0	0	0	0	0	0	0	0	0	0	0	0	0	0	0	0	0	0	0
19	0	0	0	0	0	0	0	0	0	0	0	0	0	0	0	0	0	0	0	0	0
20	0	0	0	0	0	0	0	0	0	0	0	0	0	0	0	0	0	0	0	0	0
21	0	0	0	0	0	0	0	0	0	0	0	0	0	0	0	0	0	0	0	0	0
22	0	0	0	0	0	0	0	0	0	0	0	0	0	0	0	0	0	0	0	0	0
23	0	0	0	0	0	0	0	0	0	0	0	0	0	0	0	0	0	0	0	0	0
24	0	0	0	10	0	0	0	0	0	0	0	0	0	0	0	0	0	0	0.555556	2.35702	0.555509
25	0	0	0	10	0	0	0	0	0	0	0	0	0	0	0	0	0	0	0.555556	2.35702	0.555509
26	0	0	0	10	0	0	0	0	0	0	0	0	0	0	0	0	0	0	0.555556	2.35702	0.555509
27	0	0	0	10	0	0	0	0	0	0	0	0	11.1111	0	11.1111	0	0	11.1111	2.40741	4.64029	1.09363
28	0	0	0	10	0	0	0	0	0	0	0	0	11.1111	0	11.1111	0	0	11.1111	2.40741	4.64029	1.09363
29	0	0	0	9.09091	0	0	0	0	0	0	0	0	10	0	10	0	0	10	2.17172	4.18506	0.986344
30	0	0	0	9.09091	0	8.33333	0	0	0	0	0	0	10	0	10	0	0	10	2.63468	4.38675	1.03388
31	0	0	0	9.09091	0	8.33333	0	0	0	0	0	0	10	0	10	0	0	10	2.63468	4.38675	1.03388
32	0	0	0	9.09091	0	7.69231	0	0	0	0	0	0	10	0	10	0	0	10	2.59907	4.34012	1.02289
33	0	0	0	9.09091	0	7.69231	0	0	0	0	0	0	10	0	10	0	0	10	2.59907	4.34012	1.02289
34	0	0	0	9.09091	0	7.69231	0	0	0	0	0	0	10	0	10	0	0	10	2.59907	4.34012	1.02289
35	0	0	0	9.09091	0	7.69231	0	0	0	0	0	0	10	0	10	0	0	10	2.59907	4.34012	1.02289
36	0	0	0	8.33333	0	7.69231	0	0	0	0	0	0	10	0	10	0	0	10	2.55698	4.27668	1.00794
37	0	0	9.09091	8.33333	0	7.69231	0	0	0	0	0	9.09091	9.09091	0	9.09091	0	0	9.09091	3.41557	4.41821	1.04129
38	0	0	9.09091	8.33333	0	7.69231	0	0	0	0	0	9.09091	9.09091	0	9.09091	0	0	9.09091	3.41557	4.41821	1.04129
39	0	0	8.33333	8.33333	0	7.69231	0	0	0	0	0	8.33333	9.09091	0	9.09091	0	0	9.09091	3.33139	4.30917	1.01559
40	0	0	8.33333	8.33333	0	7.69231	0	0	0	0	0	8.33333	9.09091	0	9.09091	0	0	9.09091	3.33139	4.30917	1.01559
41	0	0	8.33333	8.33333	0	7.14286	0	0	0	0	0	8.33333	9.09091	0	9.09091	0	0	9.09091	3.30087	4.2783	1.00832
42	0	0	8.33333	8.33333	0	7.14286	0	0	0	0	0	8.33333	9.09091	0	9.09091	0	0	9.09091	3.30087	4.2783	1.00832
43	0	0	8.33333	8.33333	0	7.14286	0	0	0	0	0	8.33333	9.09091	0	9.09091	0	0	9.09091	3.30087	4.2783	1.00832
44	0	0	8.33333	7.69231	0	7.14286	0	0	0	0	0	8.33333	8.33333	0	8.33333	0	0	8.33333	3.13899	4.0588	0.956587
45	0	0	8.33333	7.69231	0	7.14286	0	0	0	0	0	8.33333	8.33333	0	8.33333	0	0	8.33333	3.13899	4.0588	0.956587
46	0	0	8.33333	7.69231	0	7.14286	0	0	0	0	0	8.33333	8.33333	0	8.33333	0	0	8.33333	3.13899	4.0588	0.956587
47	0	0	8.33333	7.69231	0	7.14286	0	0	0	0	0	8.33333	16.6667	0	16.6667	0	0	16.6667	4.52788	6.47794	1.52674
48	0	0	8.33333	7.69231	0	7.14286	0	0	0	0	0	8.33333	16.6667	0	16.6667	0	0	16.6667	4.52788	6.47794	1.52674
49	0	0	7.69231	7.69231	0	7.14286	0	0	0	0	0	7.69231	16.6667	0	16.6667	0	0	16.6667	4.45665	6.43683	1.51705
50	0	0	7.69231	7.69231	0	7.14286	0	0	0	0	0	7.69231	15.3846	0	15.3846	0	0	15.3846	4.24298	6.01245	1.41703
51	0	0	15.3846	7.69231	0	14.2857	0	0	0	0	0	15.3846	15.3846	0	15.3846	0	0	15.3846	5.49451	7.28929	1.71796
52	0	0	15.3846	7.69231	0	14.2857	0	0	0	0	0	15.3846	15.3846	0	15.3846	0	0	15.3846	5.49451	7.28929	1.71796
53	0	0	15.3846	7.14286	0	14.2857	0	0	0	0	0	15.3846	15.3846	0	15.3846	0	0	15.3846	5.46398	7.28069	1.71593
54	0	0	15.3846	7.14286	0	14.2857	0	0	0	0	0	15.3846	15.3846	0	15.3846	0	0	15.3846	5.46398	7.28069	1.71593
55	0	0	15.3846	7.14286	0	14.2857	0	0	0	0	0	15.3846	14.2857	0	14.2857	0	0	14.2857	5.28083	7.02412	1.65546
56	0	0	15.3846	7.14286	0	14.2857	0	0	0	0	0	15.3846	14.2857	0	14.2857	0	0	14.2857	5.28083	7.02412	1.65546
57	0	0	14.2857	7.14286	0	14.2857	0	0	0	0	0	14.2857	14.2857	0	14.2857	0	0	14.2857	5.15873	6.84486	1.61321
58	0	0	14.2857	7.14286	0	14.2857	0	0	0	0	0	14.2857	14.2857	0	14.2857	0	0	14.2857	5.15873	6.84486	1.61321
59	0	0	14.2857	7.14286	0	14.2857	0	0	0	0	0	14.2857	14.2857	0	14.2857	0	0	14.2857	5.15873	6.84486	1.61321
60	0	0	14.2857	7.14286	0	14.2857	0	0	0	0	0	14.2857	14.2857	0	14.2857	0	0	14.2857	5.15873	6.84486	1.61321
SOIL MF. PFV2. SA (PERCENTAGE DISEASE)
DPI	P1	P2	P3	P4	P5	P6	P7	P8	P9	P10	P11	P12	P13	P14	P15	P16	P17	P18	P19	P20	Average PD
1	0	0	0	0	0	0	0	0	0	0	0	0	0	0	0	0	0	0	0	0	0	0	0
2	0	0	0	0	0	0	0	0	0	0	0	0	0	0	0	0	0	0	0	0	0	0	0
3	0	0	0	0	0	0	0	0	0	0	0	0	0	0	0	0	0	0	0	0	0	0	0
4	0	0	0	0	0	0	0	0	0	0	0	0	0	0	0	0	0	0	0	0	0	0	0
5	0	0	0	0	0	0	0	0	0	0	0	0	0	0	0	0	0	0	0	0	0	0	0
6	0	0	0	0	0	0	0	0	0	0	0	0	0	0	0	0	0	0	0	0	0	0	0
7	0	0	0	0	0	0	0	0	0	0	0	0	0	0	0	0	0	0	0	0	0	0	0
8	0	0	0	0	0	0	0	0	0	0	0	0	0	0	0	0	0	0	0	0	0	0	0
9	0	0	0	0	0	0	0	0	0	0	0	0	0	0	0	0	0	0	0	0	0	0	0
10	0	0	0	0	0	0	0	0	0	0	0	0	0	0	0	0	0	0	0	0	0	0	0
11	0	0	0	0	0	0	0	0	0	0	0	0	0	0	0	0	0	0	0	0	0	0	0
12	0	0	0	0	0	0	0	0	0	0	0	0	0	0	0	0	0	0	0	0	0	0	0
13	0	0	0	0	0	0	0	0	0	0	0	0	0	0	0	0	0	0	0	0	0	0	0
14	0	0	0	0	0	0	0	0	0	0	0	0	0	0	0	0	0	0	0	0	0	0	0
15	0	0	0	0	0	0	0	0	0	0	0	0	25	0	0	0	0	0	0	0	1.25	5.59017	1.25004
16	0	0	0	0	0	0	0	0	0	0	0	0	25	0	0	0	0	0	0	0	1.25	5.59017	1.25004
17	0	0	0	0	0	0	0	0	0	0	0	0	25	0	0	0	0	0	0	0	1.25	5.59017	1.25004
18	0	0	0	0	0	0	0	0	0	0	0	0	20	0	0	0	0	0	0	0	1	4.47214	1.00003
19	0	0	0	0	0	0	0	0	0	0	0	0	20	20	0	0	0	0	0	0	2	6.15587	1.37654
20	0	0	0	0	0	0	0	0	0	0	0	0	20	20	0	0	0	0	0	0	2	6.15587	1.37654
21	0	0	0	0	0	0	0	0	0	0	0	0	20	20	0	0	0	0	0	0	2	6.15587	1.37654
22	0	0	0	0	0	0	0	0	0	0	0	0	20	20	0	0	0	0	0	0	2	6.15587	1.37654
23	0	0	0	0	0	0	0	0	20	0	0	0	20	20	0	0	0	0	0	0	3	7.32695	1.63841
24	0	0	0	0	0	0	0	0	20	0	0	0	20	20	0	20	0	0	0	0	4	8.20783	1.83538
25	0	0	0	0	0	0	0	0	16.6667	0	0	0	16.6667	16.6667	0	16.6667	0	0	0	0	3.33333	6.83986	1.52948
26	0	0	0	0	0	0	0	0	16.6667	0	0	0	16.6667	16.6667	0	16.6667	0	0	0	0	3.33333	6.83986	1.52948
27	0	0	0	0	0	0	0	0	16.6667	0	0	0	16.6667	16.6667	0	16.6667	0	0	0	0	3.33333	6.83986	1.52948
28	0	0	0	0	0	0	0	0	16.6667	0	0	0	16.6667	16.6667	0	16.6667	0	0	0	0	3.33333	6.83986	1.52948
29	0	0	14.2857	14.2857	0	14.2857	0	0	16.6667	14.2857	14.2857	0	16.6667	16.6667	0	16.6667	0	0	0	0	6.90476	7.87402	1.76074
30	0	0	14.2857	14.2857	0	14.2857	0	0	16.6667	14.2857	14.2857	0	33.3333	16.6667	0	16.6667	0	0	0	0	7.7381	9.64444	2.15663
31	0	0	14.2857	12.5	0	14.2857	0	0	16.6667	14.2857	14.2857	0	33.3333	33.3333	0	16.6667	0	0	0	0	8.48214	11.0297	2.46638
32	0	0	14.2857	12.5	0	14.2857	0	0	33.3333	14.2857	14.2857	0	33.3333	33.3333	0	16.6667	16.6667	0	0	0	10.1488	12.1428	2.71529
33	0	0	14.2857	12.5	0	14.2857	0	0	33.3333	14.2857	14.2857	0	33.3333	33.3333	0	16.6667	16.6667	0	0	0	10.1488	12.1428	2.71529
34	0	0	12.5	12.5	0	12.5	0	0	33.3333	12.5	12.5	0	33.3333	33.3333	0	16.6667	16.6667	0	0	0	9.79167	12.0364	2.69149
35	0	0	12.5	12.5	0	12.5	0	0	28.5714	12.5	12.5	0	28.5714	28.5714	0	14.2857	14.2857	0	0	0	8.83929	10.4522	2.33726
36	0	0	12.5	12.5	0	12.5	0	0	28.5714	12.5	12.5	0	28.5714	28.5714	0	28.5714	14.2857	0	0	0	9.55357	11.2979	2.52637
37	0	0	12.5	11.1111	0	12.5	0	0	28.5714	12.5	12.5	0	28.5714	28.5714	0	28.5714	14.2857	0	0	0	9.48413	11.2831	2.52306
38	0	0	12.5	11.1111	0	12.5	0	0	28.5714	12.5	12.5	0	42.8571	28.5714	0	28.5714	14.2857	0	0	0	10.1984	12.8925	2.88293
39	0	0	12.5	11.1111	0	12.5	0	0	28.5714	12.5	12.5	0	42.8571	28.5714	0	28.5714	14.2857	0	0	0	10.1984	12.8925	2.88293
40	0	0	12.5	11.1111	0	12.5	0	0	28.5714	12.5	12.5	0	42.8571	28.5714	0	28.5714	14.2857	0	0	0	10.1984	12.8925	2.88293
41	0	0	12.5	11.1111	0	12.5	0	0	28.5714	12.5	12.5	0	42.8571	28.5714	0	28.5714	14.2857	14.2857	0	0	10.9127	12.6919	2.83808
42	0	0	12.5	11.1111	0	12.5	0	0	28.5714	12.5	12.5	0	42.8571	28.5714	0	28.5714	14.2857	14.2857	0	0	10.9127	12.6919	2.83808
43	0	0	12.5	11.1111	0	12.5	0	0	28.5714	12.5	12.5	0	42.8571	28.5714	0	28.5714	14.2857	14.2857	0	0	10.9127	12.6919	2.83808
44	0	0	12.5	11.1111	0	12.5	0	0	25	12.5	12.5	0	37.5	25	0	25	12.5	12.5	0	0	9.93056	11.1683	2.49738
45	0	0	12.5	11.1111	0	12.5	0	0	25	12.5	12.5	0	37.5	25	0	25	12.5	12.5	0	0	9.93056	11.1683	2.49738
46	0	0	12.5	11.1111	0	12.5	0	0	25	12.5	12.5	0	37.5	25	0	25	25	12.5	0	0	10.5556	11.6587	2.60703
47	0	0	12.5	11.1111	0	12.5	0	0	25	12.5	12.5	0	37.5	25	0	25	25	12.5	0	0	10.5556	11.6587	2.60703
48	0	0	0	11.1111	0	0	0	0	25	0	0	0	37.5	25	0	25	25	12.5	0	0	8.05556	12.3291	2.75695
49	0	0	0	11.1111	0	0	0	0	25	0	0	0	37.5	25	0	25	22.2222	12.5	0	0	7.91667	12.1424	2.7152
50	0	0	0	11.1111	0	0	0	0	25	0	0	0	50	25	0	25	22.2222	10	0	0	8.41667	13.9085	3.11013
51	0	0	0	11.1111	0	0	0	0	25	0	0	0	50	25	0	25	22.2222	10	0	0	8.41667	13.9085	3.11013
52	0	0	0	11.1111	0	0	0	0	25	0	0	0	50	25	0	25	22.2222	10	0	0	8.41667	13.9085	3.11013
53	0	0	0	11.1111	0	0	0	0	25	0	0	0	50	25	0	25	22.2222	10	0	0	8.41667	13.9085	3.11013
54	0	0	0	11.1111	0	0	0	0	25	0	0	0	50	25	0	25	22.2222	10	0	0	8.41667	13.9085	3.11013
55	0	0	0	11.1111	0	0	0	0	25	0	0	0	50	25	0	25	22.2222	10	0	0	8.41667	13.9085	3.11013
56	0	0	0	11.1111	0	0	0	0	25	0	0	0	50	25	0	25	22.2222	10	0	0	8.41667	13.9085	3.11013
57	0	0	0	11.1111	0	0	0	0	25	0	0	0	50	25	0	25	22.2222	10	0	0	8.41667	13.9085	3.11013
58	0	0	0	11.1111	0	0	0	0	25	0	0	0	50	25	0	25	22.2222	10	0	0	8.41667	13.9085	3.11013
59	0	0	0	11.1111	0	0	0	0	25	0	0	0	50	25	0	25	22.2222	10	0	0	8.41667	13.9085	3.11013
60	0	0	0	11.1111	0	0	0	0	25	0	0	0	50	25	0	25	22.2222	10	0	0	8.41667	13.9085	3.11013
SOIL MF. PFV2. nMF (PERCENTAGE DISEASE)
DPI	P1	P2	P3	P4	P5	P6	P7	P8	P9	P10	P11	P12	P13	P14	P15	P16	P17	P18	P19	Average PD
1	0	0	0	0	0	0	0	0	0	0	0	0	0	0	0	0	0	0	0	0	0	0
2	0	0	0	0	0	0	0	0	0	0	0	0	0	0	0	0	0	0	0	0	0	0
3	0	0	0	0	0	0	0	0	0	0	0	0	0	0	0	0	0	0	0	0	0	0
4	0	0	0	0	0	0	0	0	0	0	0	0	0	0	0	0	0	0	0	0	0	0
5	0	0	0	0	0	0	0	0	0	0	0	0	0	0	0	0	0	0	0	0	0	0
6	0	0	0	0	0	0	0	0	0	0	0	0	0	0	0	0	0	0	0	0	0	0
7	0	50	0	0	0	0	0	0	0	0	0	0	0	0	0	0	0	0	0	2.63158	11.4708	2.63152
8	0	50	0	0	0	0	0	0	0	0	0	0	0	0	0	0	0	0	0	2.63158	11.4708	2.63152
9	33.3333	50	0	0	0	0	0	0	0	0	0	0	0	0	0	0	0	0	0	4.38596	13.428	3.08053
10	33.3333	33.3333	0	0	0	0	0	0	0	0	0	0	0	0	0	0	0	0	0	3.50877	10.5101	2.41112
11	33.3333	33.3333	0	0	0	0	0	0	0	0	0	0	0	0	0	0	0	0	0	3.50877	10.5101	2.41112
12	33.3333	33.3333	0	0	0	0	0	0	0	0	0	0	0	0	0	0	0	0	0	3.50877	10.5101	2.41112
13	33.3333	33.3333	0	0	0	0	0	0	0	0	0	0	0	0	0	0	0	0	0	3.50877	10.5101	2.41112
14	33.3333	66.6667	20	0	0	0	0	0	0	0	0	0	0	0	0	0	0	0	0	6.31579	16.9929	3.89835
15	33.3333	66.6667	20	0	0	0	0	0	0	0	0	0	0	0	0	0	0	0	0	6.31579	16.9929	3.89835
16	33.3333	66.6667	20	20	0	0	0	0	0	0	0	0	0	0	0	0	0	0	0	7.36842	17.1982	3.94544
17	25	50	20	20	0	0	0	0	0	0	0	0	0	0	0	0	0	0	0	6.05263	13.3935	3.07261
18	50	50	20	20	0	0	0	0	0	0	0	0	0	0	0	0	0	0	0	7.36842	16.2761	3.73391
19	50	75	16.6667	20	0	0	0	0	0	0	0	0	0	0	0	0	0	0	25	9.82456	20.5397	4.71203
20	50	75	16.6667	40	0	0	0	0	0	0	0	0	0	0	0	0	0	0	25	10.8772	21.5765	4.94988
21	50	75	16.6667	40	0	0	0	0	0	0	0	0	0	0	0	0	0	25	25	12.193	21.6385	4.9641
22	50	75	33.3333	40	0	0	0	14.2857	0	0	0	0	0	0	0	0	0	25	25	13.8221	21.9346	5.03202
23	50	75	33.3333	50	0	0	0	12.5	0	0	0	0	0	0	0	12.5	0	25	25	14.9123	22.4518	5.15067
24	50	75	33.3333	50	0	0	0	12.5	0	0	0	0	0	0	0	12.5	0	25	25	14.9123	22.4518	5.15067
25	50	75	33.3333	66.6667	0	0	0	12.5	0	0	0	0	0	0	0	12.5	0	25	25	15.7895	24.1594	5.54243
26	50	100	33.3333	66.6667	0	0	14.2857	12.5	12.5	12.5	12.5	12.5	25	25	25	12.5	25	25	25	25.7519	23.9758	5.5003
27	50	100	33.3333	83.3333	0	0	14.2857	12.5	12.5	12.5	12.5	12.5	25	25	25	12.5	25	25	25	26.6291	25.792	5.91695
28	40	100	33.3333	83.3333	0	12.5	14.2857	12.5	12.5	12.5	12.5	12.5	20	20	20	12.5	20	20	20	25.1817	25.0612	5.7493
29	40	80	33.3333	71.4286	0	12.5	12.5	12.5	12.5	12.5	12.5	12.5	20	20	20	12.5	20	20	20	23.4085	20.3469	4.66779
30	60	80	50	85.7143	0	12.5	12.5	12.5	12.5	12.5	12.5	12.5	20	20	20	12.5	20	20	20	26.0902	24.2254	5.55755
31	60	80	42.8571	85.7143	12.5	12.5	12.5	12.5	12.5	12.5	12.5	12.5	20	20	20	12.5	20	20	20	26.3722	23.3042	5.34624
32	60	80	42.8571	100	12.5	12.5	12.5	12.5	12.5	12.5	12.5	12.5	20	20	20	12.5	20	20	20	27.1241	25.4563	5.83994
33	60	100	42.8571	100	12.5	12.5	12.5	12.5	12.5	12.5	12.5	12.5	20	20	20	12.5	20	20	40	29.2293	28.0973	6.44582
34	60	100	57.1429	100	12.5	12.5	12.5	12.5	12.5	12.5	12.5	12.5	20	20	20	12.5	20	20	40	29.9812	28.6676	6.57665
35	60	83.3333	57.1429	87.5	25	25	25	25	25	25	25	25	40	40	40	25	40	40	40	39.6303	19.5083	4.4754
36	50	83.3333	57.1429	87.5	25	25	22.2222	25	25	25	25	25	33.3333	33.3333	33.3333	25	33.3333	33.3333	33.3333	36.8525	19.3253	4.43342
37	50	83.3333	57.1429	87.5	25	25	22.2222	25	25	25	25	25	33.3333	33.3333	33.3333	25	33.3333	33.3333	33.3333	36.8525	19.3253	4.43342
38	50	83.3333	50	87.5	25	25	22.2222	25	25	25	25	25	33.3333	33.3333	33.3333	25	33.3333	33.3333	33.3333	36.4766	18.9749	4.35305
39	50	83.3333	50	87.5	25	25	22.2222	25	25	25	25	25	33.3333	33.3333	33.3333	25	33.3333	33.3333	33.3333	36.4766	18.9749	4.35305
40	50	100	62.5	87.5	25	25	22.2222	25	25	25	25	25	33.3333	33.3333	33.3333	25	33.3333	33.3333	33.3333	38.0117	22.0732	5.06383
41	50	100	62.5	77.7778	25	25	22.2222	25	25	25	25	25	33.3333	33.3333	33.3333	25	33.3333	33.3333	50	38.3772	21.1104	4.84293
42	50	100	62.5	77.7778	25	25	22.2222	25	25	25	25	25	33.3333	33.3333	33.3333	25	33.3333	33.3333	50	38.3772	21.1104	4.84293
43	50	85.7143	62.5	77.7778	25	25	22.2222	25	25	25	25	25	33.3333	33.3333	33.3333	25	33.3333	33.3333	50	37.6253	18.9361	4.34413
44	42.8571	85.7143	62.5	77.7778	37.5	37.5	33.3333	37.5	37.5	37.5	37.5	37.5	42.8571	42.8571	42.8571	37.5	42.8571	42.8571	42.8571	45.2277	14.2508	3.26929
45	42.8571	85.7143	62.5	77.7778	37.5	37.5	44.4444	37.5	50	50	50	50	57.1429	57.1429	57.1429	50	57.1429	57.1429	57.1429	53.6132	12.4991	2.86741
46	57.1429	85.7143	62.5	77.7778	37.5	37.5	44.4444	37.5	50	50	50	50	57.1429	57.1429	57.1429	50	57.1429	57.1429	57.1429	54.3651	12.2431	2.8087
47	57.1429	85.7143	62.5	77.7778	37.5	37.5	44.4444	37.5	50	50	50	50	57.1429	57.1429	57.1429	50	57.1429	57.1429	57.1429	54.3651	12.2431	2.8087
48	57.1429	85.7143	66.6667	77.7778	37.5	37.5	44.4444	37.5	50	50	50	50	57.1429	57.1429	57.1429	50	57.1429	57.1429	57.1429	54.5844	12.4328	2.85221
49	57.1429	85.7143	66.6667	77.7778	50	50	40	50	50	50	50	50	57.1429	57.1429	57.1429	50	57.1429	57.1429	57.1429	56.3241	10.5991	2.43154
50	57.1429	85.7143	66.6667	77.7778	50	50	40	50	50	50	44.4444	50	57.1429	57.1429	57.1429	50	57.1429	57.1429	57.1429	56.0317	10.8568	2.49065
51	50	85.7143	66.6667	77.7778	50	50	40	50	50	50	44.4444	50	50	50	50	50	50	50	50	53.4002	11.1457	2.55695
52	50	85.7143	66.6667	77.7778	50	50	40	50	50	50	66.6667	50	50	50	50	50	50	50	50	54.5698	11.3184	2.59655
53	50	85.7143	66.6667	77.7778	62.5	62.5	50	62.5	62.5	62.5	66.6667	62.5	62.5	62.5	62.5	62.5	62.5	62.5	62.5	63.6487	7.79767	1.78887
54	50	75	66.6667	77.7778	62.5	62.5	50	62.5	62.5	62.5	60	62.5	62.5	62.5	62.5	62.5	62.5	62.5	62.5	62.7339	6.3453	1.45568
55	50	75	66.6667	77.7778	62.5	62.5	60	62.5	66.6667	75	60	75	75	75	75	75	75	75	62.5	68.7427	7.82688	1.79557
56	50	75	66.6667	77.7778	62.5	62.5	60	75	66.6667	75	80	75	75	75	75	75	60	66.6667	62.5	69.2251	7.99712	1.83462
57	50	75	66.6667	77.7778	62.5	62.5	54.5455	75	66.6667	75	80	75	75	100	75	75	80	66.6667	75	71.9644	10.7286	2.46125
58	50	75	66.6667	77.7778	62.5	62.5	54.5455	75	66.6667	75	80	75	75	100	75	75	80	66.6667	75	71.9644	10.7286	2.46125
59	50	75	66.6667	77.7778	62.5	62.5	54.5455	75	66.6667	75	80	75	75	100	75	75	80	66.6667	100	73.2802	12.5072	2.86928
60	50	75	66.6667	77.7778	62.5	62.5	54.5455	75	66.6667	75	80	75	75	100	75	75	80	66.6667	100	73.2802	12.5072	2.86928

## Sheet: Rhi.PD%.PFV2
	Day 1				Day 10				Day 20				Day 30				Day 40				Day 50				Day 50
	PFV2.Rhi.RMF	PFV2.SA	PFV2.Nmf		PFV2.Rhi.RMF	PFV2.SA	PFV2.Nmf		PFV2.Rhi.RMF	PFV2.SA	PFV2.Nmf		PFV2.Rhi.RMF	PFV2.SA	PFV2.Nmf		PFV2.Rhi.RMF	PFV2.SA	PFV2.Nmf		PFV2.Rhi.RMF	PFV2.SA	PFV2.Nmf		PFV2.Rhi.RMF	PFV2.SA	PFV2.Nmf
	0	0	0		0	0	33.3333		0	0	50		0	0	60		0	0	50		0	0	57.1429		0	0	50
	0	0	0		0	0	33.3333		0	0	75		0	0	80		14.2857	0	100		25	0	85.7143		25	0	75
	0	0	0		0	0	0		0	0	16.6667		0	14.2857	50		7.14286	12.5	62.5		12.5	0	66.6667		11.7647	0	66.6667
	0	0	0		0	0	0		0	0	40		0	14.2857	85.7143		0	11.1111	87.5		5.88235	11.1111	77.7778		5.55556	11.1111	77.7778
	0	0	0		0	0	0		0	0	0		0	0	0		0	0	25		0	0	50		0	0	62.5
	0	0	0		0	0	0		0	0	0		10	14.2857	12.5		8.33333	12.5	25		7.14286	0	50		14.2857	0	62.5
	0	0	0		0	0	0		0	0	0		0	0	12.5		0	0	22.2222		6.66667	0	40		6.66667	0	54.5455
	0	0	0		0	0	0		0	0	0		0	0	12.5		7.14286	0	25		12.5	0	50		11.7647	0	75
	0	0	0		0	0	0		0	0	0		0	16.6667	12.5		0	28.5714	25		0	25	50		0	25	66.6667
	0	0	0		0	0	0		14.2857	0	0		33.3333	14.2857	12.5		18.1818	12.5	25		7.69231	0	50		0	0	75
	0	0	0		0	0	0		0	0	0		0	14.2857	12.5		0	12.5	25		0	0	44.4444		0	0	80
	0	0	0		0	0	0		0	0	0		0	0	12.5		14.2857	0	25		25	0	50		25	0	75
	0	0	0		0	0	0		0	20	0		0	33.3333	20		7.14286	42.8571	33.3333		12.5	50	57.1429		11.7647	50	75
	0	0	0		0	0	0		0	20	0		0	16.6667	20		0	28.5714	33.3333		0	25	57.1429		0	25	100
	0	0	0		0	0	0		0	0	0		0	0	20		0	0	33.3333		5.88235	0	57.1429		5.55556	0	75
		0	0			0	0			0	0			16.6667	12.5			28.5714	25			25	50			25	75
		0	0			0	0			0	0			0	20			14.2857	33.3333			22.2222	57.1429			22.2222	80
		0	0			0	0			0	0			0	20			0	33.3333			10	57.1429			10	66.6667
		0	0			0	0			0	25			0	20			0	33.3333			0	57.1429			0	100
		0				0				0				0				0				0				0

## Sheet: Rhi.PFV2.p-values
Day 10
Multiple Comparisons
Dependent Variable:	APD
Tukey HSD
(I) AppGroups		Mean Difference (I-J)	Std. Error	Sig.	95% Confidence Interval
					Lower Bound	Upper Bound
PFV1.Rhi.RMF	PFV1.Rhi.SA	0	2.1327	1	-5.14829	5.14829
	PFV1.Rhi.nMF	-3.50877	2.15662	0.243697	-8.71481	1.69726
PFV1.Rhi.SA	PFV1.Rhi.RMF	0	2.1327	1	-5.14829	5.14829
	PFV1.Rhi.nMF	-3.50877	2.00031	0.195408	-8.33747	1.31993
PFV1.Rhi.nMF	PFV1.Rhi.RMF	3.50877	2.15662	0.243697	-1.69726	8.71481
	PFV1.Rhi.SA	3.50877	2.00031	0.195408	-1.31993	8.33747
Day 20
Multiple Comparisons
Dependent Variable:	APD
Tukey HSD
(I) AppGroups		Mean Difference (I-J)	Std. Error	Sig.	95% Confidence Interval
					Lower Bound	Upper Bound
PFV1.Rhi.RMF	PFV1.Rhi.SA	-1.04762	4.61002	0.971949	-12.1761	10.0809
	PFV1.Rhi.nMF	-9.92481	4.66173	0.0939972	-21.1781	1.3285
PFV1.Rhi.SA	PFV1.Rhi.RMF	1.04762	4.61002	0.971949	-10.0809	12.1761
	PFV1.Rhi.nMF	-8.87719	4.32385	0.110039	-19.3149	1.56048
PFV1.Rhi.nMF	PFV1.Rhi.RMF	9.92481	4.66173	0.0939972	-1.3285	21.1781
	PFV1.Rhi.SA	8.87719	4.32385	0.110039	-1.56048	19.3149
Day 30
Multiple Comparisons
Dependent Variable:	APD
Tukey HSD
(I) AppGroups		Mean Difference (I-J)	Std. Error	Sig.	95% Confidence Interval
					Lower Bound	Upper Bound
PFV1.Rhi.RMF	PFV1.Rhi.SA	-4.84921	5.54005	0.658191	-18.2228	8.52436
	PFV1.Rhi.nMF	-23.20134*	5.60218	0.000376407	-36.7249	-9.67778
PFV1.Rhi.SA	PFV1.Rhi.RMF	4.84921	5.54005	0.658191	-8.52436	18.2228
	PFV1.Rhi.nMF	-18.35213*	5.19614	0.0025104	-30.8955	-5.80876
PFV1.Rhi.nMF	PFV1.Rhi.RMF	23.20134*	5.60218	0.000376407	9.67778	36.7249
	PFV1.Rhi.SA	18.35213*	5.19614	0.0025104	5.80876	30.8955
*. The mean difference is significant at the 0.05 level.
Day 40
Multiple Comparisons
Dependent Variable:	APD
Tukey HSD
(I) AppGroups		Mean Difference (I-J)	Std. Error	Sig.	95% Confidence Interval
					Lower Bound	Upper Bound
PFV1.Rhi.RMF	PFV1.Rhi.SA	-5.0974	5.34723	0.609444	-18.0055	7.81069
	PFV1.Rhi.nMF	-32.91069*	5.4072	4.51621e-07	-45.9635	-19.8578
PFV1.Rhi.SA	PFV1.Rhi.RMF	5.0974	5.34723	0.609444	-7.81069	18.0055
	PFV1.Rhi.nMF	-27.81328*	5.01528	3.10693e-06	-39.9201	-15.7065
PFV1.Rhi.nMF	PFV1.Rhi.RMF	32.91069*	5.4072	4.51621e-07	19.8578	45.9635
	PFV1.Rhi.SA	27.81328*	5.01528	3.10693e-06	15.7065	39.9201
*. The mean difference is significant at the 0.05 level.
Day 50
Multiple Comparisons
Dependent Variable:	APD
Tukey HSD
(I) AppGroups		Mean Difference (I-J)	Std. Error	Sig.	95% Confidence Interval
					Lower Bound	Upper Bound
PFV1.Rhi.RMF	PFV1.Rhi.SA	-0.365564	3.93459	0.995253	-9.86358	9.13246
	PFV1.Rhi.nMF	-47.98064*	3.97872	5.1014e-09	-57.5852	-38.3761
PFV1.Rhi.SA	PFV1.Rhi.RMF	0.365564	3.93459	0.995253	-9.13246	9.86358
	PFV1.Rhi.nMF	-47.61508*	3.69034	5.1014e-09	-56.5235	-38.7067
PFV1.Rhi.nMF	PFV1.Rhi.RMF	47.98064*	3.97872	5.1014e-09	38.3761	57.5852
	PFV1.Rhi.SA	47.61508*	3.69034	5.1014e-09	38.7067	56.5235
*. The mean difference is significant at the 0.05 level.
Day 60
Multiple Comparisons
Dependent Variable:	APD
Tukey HSD
(I) AppGroups		Mean Difference (I-J)	Std. Error	Sig.	95% Confidence Interval
					Lower Bound	Upper Bound
PFV1.Rhi.RMF	PFV1.Rhi.SA	-0.592826	4.15546	0.988845	-10.624	9.43836
	PFV1.Rhi.nMF	-65.45633*	4.20206	5.1014e-09	-75.6	-55.3126
PFV1.Rhi.SA	PFV1.Rhi.RMF	0.592826	4.15546	0.988845	-9.43836	10.624
	PFV1.Rhi.nMF	-64.86350*	3.8975	5.1014e-09	-74.272	-55.455
PFV1.Rhi.nMF	PFV1.Rhi.RMF	65.45633*	4.20206	5.1014e-09	55.3126	75.6
	PFV1.Rhi.SA	64.86350*	3.8975	5.1014e-09	55.455	74.272
*. The mean difference is significant at the 0.05 level.

## Sheet: PD% PHY MF PFV1
PHY MF. PFV1. pRMF (PERCENTAGE DISEASE)
DPI	P1	P2	P3	P4	P5	P6	P7	P8	P9	P10	P11	P12	P13	P14	P15	P16	P17	P18	P19	P20	P21	P22	P23	P24	P25	P26	P27	P28	P29	P30	Average PD	STDEV	SE
1	0	0	0	0	0	0	0	0	0	0	0	0	0	0	0	0	0	0	0	0	0	0	0	0	0	0	0	0	0	0	0	0	0
2	0	0	0	0	0	0	0	0	0	0	0	0	0	0	0	0	0	0	0	0	0	0	0	0	0	0	0	0	0	0	0	0	0
3	0	0	0	0	0	0	0	0	0	0	0	0	0	0	0	0	0	0	0	0	0	0	0	0	0	0	0	0	0	0	0	0	0
4	0	0	0	0	0	0	0	0	0	0	0	0	0	0	0	0	0	0	0	0	0	0	0	0	0	0	0	0	0	0	0	0	0
5	0	0	0	0	0	0	0	0	0	0	0	0	0	0	0	0	0	0	0	0	0	0	0	0	0	0	0	0	0	0	0	0	0
6	0	0	0	0	0	0	0	0	0	0	0	0	0	0	0	0	0	0	0	0	0	0	0	0	0	0	0	0	0	0	0	0	0
7	0	0	0	0	0	0	0	0	0	0	0	0	0	0	0	0	0	0	0	0	0	0	0	0	0	0	0	0	0	0	0	0	0
8	0	0	0	0	0	0	0	0	0	0	0	0	0	0	0	0	0	0	0	0	0	0	0	0	0	0	0	0	0	0	0	0	0
9	0	0	0	0	0	0	0	0	0	0	0	0	0	0	0	0	0	0	0	0	0	0	0	0	0	0	0	0	0	0	0	0	0
10	0	0	0	0	0	0	0	0	0	0	0	0	0	0	0	0	0	0	0	0	0	0	0	0	0	0	0	0	0	0	0	0	0
11	0	0	0	0	0	0	20	0	0	0	0	0	0	0	20	0	0	0	0	0	0	0	0	20	0	0	0	0	0	0	2	6.10257	1.11422
12	0	0	0	0	0	0	20	0	0	0	0	0	0	0	20	0	0	0	0	0	0	0	0	20	0	0	0	0	0	0	2	6.10257	1.11422
13	0	0	0	0	0	0	40	0	0	0	0	0	0	0	40	0	0	0	0	0	0	0	0	40	0	0	0	0	0	0	4	12.2051	2.22844
14	0	0	0	0	0	0	33.3333	0	0	0	0	0	0	0	33.3333	0	0	0	0	0	0	0	0	33.3333	0	0	0	0	0	0	3.33333	10.171	1.85703
15	0	0	0	0	0	0	33.3333	0	0	0	0	0	0	0	33.3333	0	0	0	0	0	0	0	0	33.3333	0	0	0	0	0	0	3.33333	10.171	1.85703
16	0	0	0	0	0	0	50	0	0	0	0	0	0	0	50	0	0	0	0	0	0	0	0	50	0	0	0	0	0	0	5	15.2564	2.78554
17	0	0	0	0	0	0	50	0	14.2857	0	0	0	0	0	50	14.2857	0	0	0	0	0	0	0	50	14.2857	0	0	0	0	0	6.42857	15.3942	2.8107
18	0	0	0	0	0	0	66.6667	0	14.2857	0	0	0	0	0	66.6667	14.2857	0	0	0	0	0	0	0	66.6667	14.2857	0	0	0	0	0	8.09524	20.3246	3.7109
19	0	14.2857	0	0	0	0	66.6667	0	14.2857	0	0	0	0	0	66.6667	14.2857	0	14.2857	0	0	0	0	0	66.6667	14.2857	0	14.2857	0	0	0	9.52381	20.2031	3.68871
20	0	14.2857	0	0	0	0	83.3333	0	28.5714	0	0	0	0	0	83.3333	28.5714	0	14.2857	0	0	0	0	0	83.3333	28.5714	0	14.2857	0	0	0	12.619	25.6753	4.68783
21	0	28.5714	0	0	0	0	83.3333	0	28.5714	0	0	0	0	0	83.3333	28.5714	0	28.5714	0	0	0	0	0	83.3333	28.5714	0	28.5714	0	0	0	14.0476	26.1371	4.77215
22	0	25	0	0	0	0	85.7143	16.6667	25	14.2857	0	0	0	0	85.7143	25	0	25	0	0	16.6667	14.2857	0	85.7143	25	0	25	0	0	16.6667	16.1905	25.7095	4.69408
23	10	25	0	16.6667	20	14.2857	85.7143	16.6667	37.5	12.5	0	10	0	20	85.7143	37.5	0	25	16.6667	14.2857	16.6667	12.5	20	85.7143	37.5	0	25	16.6667	14.2857	16.6667	23.0833	23.5919	4.30745
24	10	37.5	0	16.6667	20	14.2857	85.7143	16.6667	37.5	12.5	0	10	0	20	85.7143	37.5	0	37.5	16.6667	14.2857	16.6667	12.5	20	85.7143	37.5	0	37.5	16.6667	14.2857	16.6667	24.3333	24.0017	4.38227
25	20	37.5	0	16.6667	20	14.2857	85.7143	16.6667	37.5	25	0	20	0	20	85.7143	37.5	0	37.5	16.6667	14.2857	16.6667	25	20	85.7143	37.5	0	37.5	16.6667	14.2857	16.6667	25.8333	23.4788	4.2868
26	20	37.5	12.5	16.6667	20	28.5714	85.7143	14.2857	50	25	0	20	12.5	20	85.7143	50	0	37.5	16.6667	28.5714	14.2857	25	20	85.7143	50	0	37.5	16.6667	28.5714	14.2857	29.1071	23.3414	4.26172
27	20	37.5	12.5	33.3333	20	28.5714	85.7143	14.2857	50	37.5	14.2857	20	12.5	20	85.7143	50	14.2857	37.5	33.3333	28.5714	14.2857	37.5	20	85.7143	50	14.2857	37.5	33.3333	28.5714	14.2857	33.0357	21.2948	3.88805
28	20	37.5	12.5	33.3333	20	28.5714	85.7143	14.2857	50	37.5	12.5	20	12.5	20	85.7143	50	12.5	37.5	33.3333	28.5714	14.2857	37.5	20	85.7143	50	12.5	37.5	33.3333	28.5714	14.2857	32.8571	21.4638	3.91889
29	27.2727	44.4444	25	33.3333	40	37.5	85.7143	28.5714	55.5556	33.3333	25	27.2727	25	40	85.7143	55.5556	25	44.4444	33.3333	37.5	28.5714	33.3333	40	85.7143	55.5556	25	44.4444	33.3333	37.5	28.5714	40.719	17.7345	3.23799
30	27.2727	44.4444	22.2222	42.8571	33.3333	50	85.7143	25	55.5556	44.4444	37.5	27.2727	22.2222	33.3333	85.7143	55.5556	37.5	44.4444	42.8571	50	25	44.4444	33.3333	85.7143	55.5556	37.5	44.4444	42.8571	50	25	43.7031	17.4102	3.17878
31	27.2727	55.5556	22.2222	42.8571	33.3333	50	85.7143	25	55.5556	44.4444	33.3333	27.2727	22.2222	33.3333	85.7143	55.5556	33.3333	55.5556	42.8571	50	25	44.4444	33.3333	85.7143	55.5556	33.3333	55.5556	42.8571	50	25	44.3975	18.0065	3.28766
32	27.2727	55.5556	33.3333	42.8571	33.3333	50	85.7143	25	55.5556	44.4444	33.3333	27.2727	33.3333	33.3333	85.7143	55.5556	33.3333	55.5556	42.8571	50	25	44.4444	33.3333	85.7143	55.5556	33.3333	55.5556	42.8571	50	25	45.1383	17.2684	3.15289
33	27.2727	55.5556	33.3333	42.8571	33.3333	50	85.7143	25	66.6667	44.4444	44.4444	27.2727	33.3333	33.3333	85.7143	66.6667	44.4444	55.5556	42.8571	50	25	44.4444	33.3333	85.7143	66.6667	44.4444	55.5556	42.8571	50	25	47.3605	17.7606	3.24277
34	27.2727	55.5556	33.3333	42.8571	33.3333	50	85.7143	37.5	60	40	44.4444	27.2727	33.3333	33.3333	85.7143	60	44.4444	55.5556	42.8571	50	37.5	40	33.3333	85.7143	60	44.4444	55.5556	42.8571	50	37.5	47.6475	15.9627	2.9145
35	27.2727	55.5556	33.3333	42.8571	33.3333	62.5	85.7143	37.5	60	40	40	27.2727	33.3333	33.3333	85.7143	60	40	55.5556	42.8571	62.5	37.5	40	33.3333	85.7143	60	40	55.5556	42.8571	62.5	37.5	48.4531	16.7742	3.06266
36	27.2727	55.5556	33.3333	0	33.3333	62.5	85.7143	37.5	60	50	50	27.2727	33.3333	33.3333	85.7143	60	50	55.5556	0	62.5	37.5	50	33.3333	85.7143	60	50	55.5556	0	62.5	37.5	45.8341	22.4053	4.0908
37	25	55.5556	33.3333	50	42.8571	55.5556	85.7143	37.5	60	45.4545	50	25	33.3333	42.8571	85.7143	60	50	55.5556	50	55.5556	37.5	45.4545	42.8571	85.7143	60	50	55.5556	50	55.5556	37.5	50.6374	15.277	2.7893
38	25	60	40	50	42.8571	55.5556	75	33.3333	60	45.4545	50	25	40	42.8571	75	60	50	60	50	55.5556	33.3333	45.4545	42.8571	75	60	50	60	50	55.5556	33.3333	50.0382	13.1899	2.40824
39	25	60	40	50	42.8571	66.6667	75	44.4444	70	45.4545	45.4545	25	40	42.8571	75	70	45.4545	60	50	66.6667	44.4444	45.4545	42.8571	75	70	45.4545	60	50	66.6667	44.4444	52.8059	14.1069	2.57565
40	25	60	50	50	42.8571	66.6667	75	44.4444	70	41.6667	45.4545	25	50	42.8571	75	70	45.4545	60	50	66.6667	44.4444	41.6667	42.8571	75	70	45.4545	60	50	66.6667	44.4444	53.2201	13.8885	2.53578
41	25	60	50	50	42.8571	66.6667	75	40	70	41.6667	45.4545	25	50	42.8571	75	70	45.4545	60	50	66.6667	40	41.6667	42.8571	75	70	45.4545	60	50	66.6667	40	52.7756	14.2407	2.6001
42	33.3333	60	45.4545	62.5	42.8571	60	87.5	40	80	38.4615	41.6667	33.3333	45.4545	42.8571	87.5	80	41.6667	60	62.5	60	40	38.4615	42.8571	87.5	80	41.6667	60	62.5	60	40	55.269	17.2998	3.15862
43	33.3333	60	54.5455	62.5	57.1429	60	87.5	36.3636	72.7273	38.4615	41.6667	33.3333	54.5455	57.1429	87.5	72.7273	41.6667	60	62.5	60	36.3636	38.4615	57.1429	87.5	72.7273	41.6667	60	62.5	60	36.3636	56.2127	16.0404	2.92868
44	33.3333	54.5455	54.5455	62.5	57.1429	63.6364	87.5	45.4545	72.7273	38.4615	50	33.3333	54.5455	57.1429	87.5	72.7273	50	54.5455	62.5	63.6364	45.4545	38.4615	57.1429	87.5	72.7273	50	54.5455	62.5	63.6364	45.4545	57.7733	14.5298	2.65288
45	33.3333	63.6364	50	62.5	57.1429	63.6364	87.5	41.6667	66.6667	35.7143	50	33.3333	50	57.1429	87.5	66.6667	50	63.6364	62.5	63.6364	41.6667	35.7143	57.1429	87.5	66.6667	50	63.6364	62.5	63.6364	41.6667	57.2114	14.8574	2.71269
46	33.3333	63.6364	58.3333	62.5	57.1429	58.3333	77.7778	41.6667	69.2308	35.7143	50	33.3333	58.3333	57.1429	77.7778	69.2308	50	63.6364	62.5	58.3333	41.6667	35.7143	57.1429	77.7778	69.2308	50	63.6364	62.5	58.3333	41.6667	56.5208	12.929	2.36059
47	33.3333	63.6364	58.3333	55.5556	57.1429	58.3333	77.7778	38.4615	64.2857	35.7143	50	33.3333	58.3333	57.1429	77.7778	64.2857	50	63.6364	55.5556	58.3333	38.4615	35.7143	57.1429	77.7778	64.2857	50	63.6364	55.5556	58.3333	38.4615	55.0114	12.7137	2.32129
48	33.3333	63.6364	66.6667	66.6667	50	61.5385	88.8889	53.8462	60	35.7143	46.1538	33.3333	66.6667	50	88.8889	60	46.1538	63.6364	66.6667	61.5385	53.8462	35.7143	50	88.8889	60	46.1538	63.6364	66.6667	61.5385	53.8462	58.1207	14.6891	2.68196
49	33.3333	66.6667	61.5385	66.6667	62.5	61.5385	80	61.5385	62.5	35.7143	53.8462	33.3333	61.5385	62.5	80	62.5	53.8462	66.6667	66.6667	61.5385	61.5385	35.7143	62.5	80	62.5	53.8462	66.6667	66.6667	61.5385	61.5385	60.2314	12.0872	2.2069
50	33.3333	66.6667	61.5385	66.6667	62.5	57.1429	80	61.5385	75	35.7143	53.8462	33.3333	61.5385	62.5	80	75	53.8462	66.6667	66.6667	57.1429	61.5385	35.7143	62.5	80	75	53.8462	66.6667	66.6667	57.1429	61.5385	61.0418	12.9716	2.36838
51	33.3333	61.5385	57.1429	66.6667	62.5	57.1429	90.9091	69.2308	70.5882	33.3333	71.4286	33.3333	57.1429	62.5	90.9091	70.5882	71.4286	61.5385	66.6667	57.1429	69.2308	33.3333	62.5	90.9091	70.5882	71.4286	61.5385	66.6667	57.1429	69.2308	63.2544	15.0592	2.74954
52	33.3333	61.5385	64.2857	77.7778	62.5	60	90.9091	69.2308	82.3529	33.3333	71.4286	33.3333	64.2857	62.5	90.9091	82.3529	71.4286	61.5385	77.7778	60	69.2308	33.3333	62.5	90.9091	82.3529	71.4286	61.5385	77.7778	60	69.2308	66.3039	16.2688	2.97038
53	33.3333	57.1429	60	77.7778	55.5556	60	91.6667	76.9231	77.7778	33.3333	85.7143	33.3333	60	55.5556	91.6667	77.7778	85.7143	57.1429	77.7778	60	76.9231	33.3333	55.5556	91.6667	77.7778	85.7143	57.1429	77.7778	60	76.9231	66.7002	17.9356	3.27471
54	33.3333	64.2857	66.6667	77.7778	55.5556	56.25	100	76.9231	88.8889	33.3333	80	33.3333	66.6667	55.5556	100	88.8889	80	64.2857	77.7778	56.25	76.9231	33.3333	55.5556	100	88.8889	80	64.2857	77.7778	56.25	76.9231	68.857	19.5179	3.56361
55	41.6667	60	62.5	80	55.5556	56.25	92.3077	76.9231	84.2105	40	93.3333	41.6667	62.5	55.5556	92.3077	84.2105	93.3333	60	80	56.25	76.9231	40	55.5556	92.3077	84.2105	93.3333	60	80	56.25	76.9231	69.4691	17.7905	3.24822
56	41.6667	60	62.5	80	55.5556	58.8235	100	84.6154	94.7368	40	93.3333	41.6667	62.5	55.5556	100	94.7368	93.3333	60	80	58.8235	84.6154	40	55.5556	100	94.7368	93.3333	60	80	58.8235	84.6154	72.3176	20.1439	3.6779
57	41.6667	56.25	64.7059	90	50	55.5556	100	84.6154	100	40	93.75	41.6667	64.7059	50	100	100	93.75	56.25	90	55.5556	84.6154	40	50	100	100	93.75	56.25	90	55.5556	84.6154	72.7753	22.4043	4.09062
58	41.6667	62.5	64.7059	90	70	66.6667	100	84.6154	100	40	93.75	41.6667	64.7059	70	100	100	93.75	62.5	90	66.6667	84.6154	40	70	100	100	93.75	62.5	90	66.6667	84.6154	76.5114	19.7613	3.60805
59	41.6667	64.7059	66.6667	100	63.6364	68.4211	100	92.3077	100	40	100	41.6667	66.6667	63.6364	100	100	100	64.7059	100	68.4211	92.3077	40	63.6364	100	100	100	64.7059	100	68.4211	92.3077	78.796	21.6657	3.95576
60	41.6667	61.1111	66.6667	100	63.6364	68.4211	100	92.3077	100	40	100	41.6667	66.6667	63.6364	100	100	100	61.1111	100	68.4211	92.3077	40	63.6364	100	100	100	61.1111	100	68.4211	92.3077	78.4365	21.9336	4.00468
																																#DIV/0!	#DIV/0!
PHY MF. PFV1. RMF (PERCENTAGE DISEASE)																																#DIV/0!	#DIV/0!
DPI	P1	P2	P3	P4	P5	P6	P7	P8	P9	P10	P11	P12	P13	P14	P15	P16	P17	P18	P19	P20	P21	P22	P23	P24	P25	P26	P27	P28	P29	P30	Average PD	#DIV/0!	#DIV/0!
1	0	0	0	0	0	0	0	0	0	0	0	0	0	0	0	0	0	0	0	0	0	0	0	0	0	0	0	0	0	0	0	0	0
2	0	0	0	0	0	0	0	0	0	0	0	0	0	0	0	0	0	0	0	0	0	0	0	0	0	0	0	0	0	0	0	0	0
3	0	0	0	0	0	0	0	0	0	0	0	0	0	0	0	0	0	0	0	0	0	0	0	0	0	0	0	0	0	0	0	0	0
4	0	0	0	0	0	0	0	0	0	0	0	0	0	0	0	0	0	0	0	0	0	0	0	0	0	0	0	0	0	0	0	0	0
5	0	0	0	0	0	0	0	0	0	0	0	0	0	0	0	0	0	0	0	0	0	0	0	0	0	0	0	0	0	0	0	0	0
6	0	0	0	0	0	0	0	0	0	0	0	0	0	0	0	0	0	0	0	0	0	0	0	0	0	0	0	0	0	0	0	0	0
7	0	16.6667	0	0	0	0	0	0	0	0	0	0	0	0	16.6667	0	0	0	0	16.6667	0	0	0	0	16.6667	0	0	0	16.6667	0	2.77778	6.31748	1.15346
8	0	16.6667	0	0	0	0	0	0	0	0	0	0	0	0	16.6667	0	0	0	0	16.6667	0	0	0	0	16.6667	0	0	0	16.6667	0	2.77778	6.31748	1.15346
9	0	16.6667	0	0	0	0	0	0	0	0	0	0	0	0	16.6667	0	0	0	0	16.6667	0	0	0	0	16.6667	0	0	0	16.6667	0	2.77778	6.31748	1.15346
10	0	33.3333	0	0	0	0	0	0	0	0	0	0	0	0	33.3333	0	0	0	0	33.3333	0	0	0	0	33.3333	0	0	0	33.3333	0	5.55556	12.635	2.30691
11	0	28.5714	0	0	0	0	0	0	0	0	0	0	0	0	28.5714	0	0	0	0	28.5714	0	0	0	0	28.5714	0	0	0	28.5714	0	4.7619	10.83	1.97735
12	0	57.1429	0	0	0	0	0	0	0	0	0	0	0	0	57.1429	0	0	0	0	57.1429	0	0	0	0	57.1429	0	0	0	57.1429	0	9.52381	21.6599	3.95471
13	0	57.1429	0	0	0	0	0	0	0	0	0	0	0	0	57.1429	0	0	0	0	57.1429	0	0	0	0	57.1429	0	0	0	57.1429	0	9.52381	21.6599	3.95471
14	0	50	0	0	0	0	0	0	0	0	0	0	0	0	50	0	0	0	0	50	0	0	0	0	50	0	0	0	50	0	8.33333	18.9525	3.46037
15	14.2857	50	16.6667	20	0	14.2857	16.6667	0	14.2857	16.6667	0	16.6667	20	14.2857	50	16.6667	20	0	14.2857	50	16.6667	20	0	14.2857	50	16.6667	20	0	50	20	19.0794	15.7001	2.86654
16	14.2857	50	16.6667	20	0	14.2857	16.6667	0	14.2857	16.6667	0	16.6667	20	14.2857	50	16.6667	20	0	14.2857	50	16.6667	20	0	14.2857	50	16.6667	20	0	50	20	19.0794	15.7001	2.86654
17	14.2857	50	16.6667	20	0	14.2857	16.6667	0	14.2857	16.6667	0	16.6667	20	14.2857	50	16.6667	20	0	14.2857	50	16.6667	20	0	14.2857	50	16.6667	20	0	50	20	19.0794	15.7001	2.86654
18	14.2857	50	16.6667	20	0	14.2857	16.6667	0	14.2857	16.6667	0	16.6667	20	14.2857	50	16.6667	20	0	14.2857	50	16.6667	20	0	14.2857	50	16.6667	20	0	50	20	19.0794	15.7001	2.86654
19	14.2857	50	16.6667	20	0	14.2857	16.6667	0	14.2857	16.6667	0	16.6667	20	14.2857	50	16.6667	20	0	14.2857	50	16.6667	20	0	14.2857	50	16.6667	20	0	50	20	19.0794	15.7001	2.86654
20	25	50	16.6667	20	0	25	16.6667	0	25	16.6667	0	16.6667	20	25	50	16.6667	20	0	25	50	16.6667	20	0	25	50	16.6667	20	0	50	20	21.2222	15.6282	2.85342
21	25	50	33.3333	20	0	25	33.3333	0	25	33.3333	0	33.3333	20	25	50	33.3333	20	0	25	50	33.3333	20	0	25	50	33.3333	20	0	50	20	25.1111	16.0932	2.93832
22	25	50	33.3333	16.6667	0	25	33.3333	0	25	33.3333	0	33.3333	16.6667	25	50	33.3333	16.6667	0	25	50	33.3333	16.6667	0	25	50	33.3333	16.6667	0	50	16.6667	24.4444	16.367	2.98832
23	25	50	28.5714	16.6667	0	25	28.5714	0	25	28.5714	0	28.5714	16.6667	25	50	28.5714	16.6667	0	25	50	28.5714	16.6667	0	25	50	28.5714	16.6667	0	50	16.6667	23.3333	15.8632	2.89634
24	25	50	28.5714	16.6667	0	25	28.5714	0	25	28.5714	0	28.5714	16.6667	25	50	28.5714	16.6667	0	25	50	28.5714	16.6667	0	25	50	28.5714	16.6667	0	50	16.6667	23.3333	15.8632	2.89634
25	25	50	28.5714	16.6667	0	25	28.5714	0	25	28.5714	0	28.5714	16.6667	25	50	28.5714	16.6667	0	25	50	28.5714	16.6667	0	25	50	28.5714	16.6667	0	50	16.6667	23.3333	15.8632	2.89634
26	22.2222	50	28.5714	16.6667	0	22.2222	28.5714	0	22.2222	28.5714	0	28.5714	16.6667	22.2222	50	28.5714	16.6667	0	22.2222	50	28.5714	16.6667	0	22.2222	50	28.5714	16.6667	0	50	16.6667	22.7778	15.8431	2.89266
27	33.3333	50	28.5714	16.6667	0	33.3333	28.5714	0	33.3333	28.5714	0	28.5714	16.6667	33.3333	50	28.5714	16.6667	0	33.3333	50	28.5714	16.6667	0	33.3333	50	28.5714	16.6667	0	50	16.6667	25	16.3977	2.99391
28	33.3333	50	28.5714	16.6667	0	33.3333	28.5714	0	33.3333	28.5714	0	28.5714	16.6667	33.3333	50	28.5714	16.6667	0	33.3333	50	28.5714	16.6667	0	33.3333	50	28.5714	16.6667	0	50	16.6667	25	16.3977	2.99391
29	33.3333	50	28.5714	16.6667	0	33.3333	28.5714	0	33.3333	28.5714	0	28.5714	16.6667	33.3333	50	28.5714	16.6667	0	33.3333	50	28.5714	16.6667	0	33.3333	50	28.5714	16.6667	0	50	16.6667	25	16.3977	2.99391
30	33.3333	50	28.5714	16.6667	0	33.3333	28.5714	0	33.3333	28.5714	0	28.5714	16.6667	33.3333	50	28.5714	16.6667	0	33.3333	50	28.5714	16.6667	0	33.3333	50	28.5714	16.6667	0	50	16.6667	25	16.3977	2.99391
31	44.4444	62.5	42.8571	16.6667	16.6667	44.4444	42.8571	16.6667	44.4444	42.8571	16.6667	42.8571	16.6667	44.4444	62.5	42.8571	16.6667	16.6667	44.4444	62.5	42.8571	16.6667	16.6667	44.4444	62.5	42.8571	16.6667	16.6667	62.5	16.6667	35.9722	17.3737	3.17213
32	44.4444	62.5	37.5	16.6667	16.6667	44.4444	37.5	16.6667	44.4444	37.5	16.6667	37.5	16.6667	44.4444	62.5	37.5	16.6667	16.6667	44.4444	62.5	37.5	16.6667	16.6667	44.4444	62.5	37.5	16.6667	16.6667	62.5	16.6667	34.7222	17.0103	3.10578
33	44.4444	62.5	37.5	16.6667	16.6667	44.4444	37.5	16.6667	44.4444	37.5	16.6667	37.5	16.6667	44.4444	62.5	37.5	16.6667	16.6667	44.4444	62.5	37.5	16.6667	16.6667	44.4444	62.5	37.5	16.6667	16.6667	62.5	16.6667	34.7222	17.0103	3.10578
34	44.4444	75	37.5	16.6667	33.3333	44.4444	37.5	33.3333	44.4444	37.5	33.3333	37.5	16.6667	44.4444	75	37.5	16.6667	33.3333	44.4444	75	37.5	16.6667	33.3333	44.4444	75	37.5	16.6667	33.3333	75	16.6667	40.1389	18.4017	3.35981
35	44.4444	75	50	16.6667	28.5714	44.4444	50	28.5714	44.4444	50	28.5714	50	16.6667	44.4444	75	50	16.6667	28.5714	44.4444	75	50	16.6667	28.5714	44.4444	75	50	16.6667	28.5714	75	16.6667	42.1032	19.3526	3.53343
36	44.4444	75	44.4444	16.6667	28.5714	44.4444	44.4444	28.5714	44.4444	44.4444	28.5714	44.4444	16.6667	44.4444	75	44.4444	16.6667	28.5714	44.4444	75	44.4444	16.6667	28.5714	44.4444	75	44.4444	16.6667	28.5714	75	16.6667	40.8069	18.9488	3.4597
37	44.4444	75	55.5556	16.6667	28.5714	44.4444	55.5556	28.5714	44.4444	55.5556	28.5714	55.5556	16.6667	44.4444	75	55.5556	16.6667	28.5714	44.4444	75	55.5556	16.6667	28.5714	44.4444	75	55.5556	16.6667	28.5714	75	16.6667	43.3995	20.0353	3.65808
38	44.4444	87.5	55.5556	16.6667	28.5714	44.4444	55.5556	28.5714	44.4444	55.5556	28.5714	55.5556	16.6667	44.4444	87.5	55.5556	16.6667	28.5714	44.4444	87.5	55.5556	16.6667	28.5714	44.4444	87.5	55.5556	16.6667	28.5714	87.5	16.6667	45.4828	23.6659	4.32095
39	44.4444	87.5	70	16.6667	28.5714	44.4444	70	28.5714	44.4444	70	28.5714	70	16.6667	44.4444	87.5	70	16.6667	28.5714	44.4444	87.5	70	16.6667	28.5714	44.4444	87.5	70	16.6667	28.5714	87.5	16.6667	48.8532	25.8635	4.72221
40	44.4444	87.5	70	16.6667	28.5714	44.4444	70	28.5714	44.4444	70	28.5714	70	16.6667	44.4444	87.5	70	16.6667	28.5714	44.4444	87.5	70	16.6667	28.5714	44.4444	87.5	70	16.6667	28.5714	87.5	16.6667	48.8532	25.8635	4.72221
41	40	77.7778	70	28.5714	37.5	40	70	37.5	40	70	37.5	70	28.5714	40	77.7778	70	28.5714	37.5	40	77.7778	70	28.5714	37.5	40	77.7778	70	28.5714	37.5	77.7778	28.5714	50.5106	19.4252	3.54668
42	40	77.7778	70	28.5714	37.5	40	70	37.5	40	70	37.5	70	28.5714	40	77.7778	70	28.5714	37.5	40	77.7778	70	28.5714	37.5	40	77.7778	70	28.5714	37.5	77.7778	28.5714	50.5106	19.4252	3.54668
43	40	77.7778	70	28.5714	37.5	40	70	37.5	40	70	37.5	70	28.5714	40	77.7778	70	28.5714	37.5	40	77.7778	70	28.5714	37.5	40	77.7778	70	28.5714	37.5	77.7778	28.5714	50.5106	19.4252	3.54668
44	40	77.7778	70	28.5714	37.5	40	70	37.5	40	70	37.5	70	28.5714	40	77.7778	70	28.5714	37.5	40	77.7778	70	28.5714	37.5	40	77.7778	70	28.5714	37.5	77.7778	28.5714	50.5106	19.4252	3.54668
45	36.3636	77.7778	63.6364	28.5714	37.5	36.3636	63.6364	37.5	36.3636	63.6364	37.5	63.6364	28.5714	36.3636	77.7778	63.6364	28.5714	37.5	36.3636	77.7778	63.6364	28.5714	37.5	36.3636	77.7778	63.6364	28.5714	37.5	77.7778	28.5714	48.2985	18.4588	3.37024
46	36.3636	77.7778	72.7273	28.5714	33.3333	36.3636	72.7273	33.3333	36.3636	72.7273	33.3333	72.7273	28.5714	36.3636	77.7778	72.7273	28.5714	33.3333	36.3636	77.7778	72.7273	28.5714	33.3333	36.3636	77.7778	72.7273	28.5714	33.3333	77.7778	28.5714	49.5863	21.1775	3.86662
47	36.3636	77.7778	72.7273	28.5714	44.4444	36.3636	72.7273	44.4444	36.3636	72.7273	44.4444	72.7273	28.5714	36.3636	77.7778	72.7273	28.5714	44.4444	36.3636	77.7778	72.7273	28.5714	44.4444	36.3636	77.7778	72.7273	28.5714	44.4444	77.7778	28.5714	51.8086	19.8543	3.62503
48	36.3636	88.8889	72.7273	25	44.4444	36.3636	72.7273	44.4444	36.3636	72.7273	44.4444	72.7273	25	36.3636	88.8889	72.7273	25	44.4444	36.3636	88.8889	72.7273	25	44.4444	36.3636	88.8889	72.7273	25	44.4444	88.8889	25	52.9461	23.4653	4.28433
49	33.3333	80	66.6667	25	44.4444	33.3333	66.6667	44.4444	33.3333	66.6667	44.4444	66.6667	25	33.3333	80	66.6667	25	44.4444	33.3333	80	66.6667	25	44.4444	33.3333	80	66.6667	25	44.4444	80	25	49.4444	20.3733	3.71979
50	33.3333	80	66.6667	25	44.4444	33.3333	66.6667	44.4444	33.3333	66.6667	44.4444	66.6667	25	33.3333	80	66.6667	25	44.4444	33.3333	80	66.6667	25	44.4444	33.3333	80	66.6667	25	44.4444	80	25	49.4444	20.3733	3.71979
51	33.3333	80	75	25	40	33.3333	75	40	33.3333	75	40	75	25	33.3333	80	75	25	40	33.3333	80	75	25	40	33.3333	80	75	25	40	80	25	50.5	22.655	4.13638
52	33.3333	80	64.2857	25	40	33.3333	64.2857	40	33.3333	64.2857	40	64.2857	25	33.3333	80	64.2857	25	40	33.3333	80	64.2857	25	40	33.3333	80	64.2857	25	40	80	25	48	20.1932	3.68692
53	30.7692	80	64.2857	20	40	30.7692	64.2857	40	30.7692	64.2857	40	64.2857	20	30.7692	80	64.2857	20	40	30.7692	80	64.2857	20	40	30.7692	80	64.2857	20	40	80	20	46.4872	21.7963	3.97961
54	30.7692	80	64.2857	20	40	30.7692	64.2857	40	30.7692	64.2857	40	64.2857	20	30.7692	80	64.2857	20	40	30.7692	80	64.2857	20	40	30.7692	80	64.2857	20	40	80	20	46.4872	21.7963	3.97961
55	30.7692	80	64.2857	20	33.3333	30.7692	64.2857	33.3333	30.7692	64.2857	33.3333	64.2857	20	30.7692	80	64.2857	20	33.3333	30.7692	80	64.2857	20	33.3333	30.7692	80	64.2857	20	33.3333	80	20	45.1538	22.3681	4.084
56	28.5714	80	71.4286	20	33.3333	28.5714	71.4286	33.3333	28.5714	71.4286	33.3333	71.4286	20	28.5714	80	71.4286	20	33.3333	28.5714	80	71.4286	20	33.3333	28.5714	80	71.4286	20	33.3333	80	20	46.381	24.3134	4.43919
57	28.5714	80	71.4286	20	33.3333	28.5714	71.4286	33.3333	28.5714	71.4286	33.3333	71.4286	20	28.5714	80	71.4286	20	33.3333	28.5714	80	71.4286	20	33.3333	28.5714	80	71.4286	20	33.3333	80	20	46.381	24.3134	4.43919
58	28.5714	80	71.4286	20	33.3333	28.5714	71.4286	33.3333	28.5714	71.4286	33.3333	71.4286	20	28.5714	80	71.4286	20	33.3333	28.5714	80	71.4286	20	33.3333	28.5714	80	71.4286	20	33.3333	80	20	46.381	24.3134	4.43919
59	28.5714	80	71.4286	20	33.3333	28.5714	71.4286	33.3333	28.5714	71.4286	33.3333	71.4286	20	28.5714	80	71.4286	20	33.3333	28.5714	80	71.4286	20	33.3333	28.5714	80	71.4286	20	33.3333	80	20	46.381	24.3134	4.43919
60	28.5714	80	71.4286	20	33.3333	28.5714	71.4286	33.3333	28.5714	71.4286	33.3333	71.4286	20	28.5714	80	71.4286	20	33.3333	28.5714	80	71.4286	20	33.3333	28.5714	80	71.4286	20	33.3333	80	20	46.381	24.3134	4.43919
PHY MF. PFV1. SMF (PERCENTAGE DISEASE)																																#DIV/0!	#DIV/0!
DPI	P1	P2	P3	P4	P5	P6	P7	P8	P9	P10	P11	P12	P13	P14	P15	P16	P17	P18	P19	P20	P21	P22	P23	P24	P25	P26	P27	P28	P29	P30	Average PD	#DIV/0!	#DIV/0!
1	0	0	0	0	0	0	0	0	0	0	0	0	0	0	0	0	0	0	0	0	0	0	0	0	0	0	0	0	0	0	0	0	0
2	0	0	0	0	0	0	0	0	0	0	0	0	0	0	0	0	0	0	0	0	0	0	0	0	0	0	0	0	0	0	0	0	0
3	0	0	0	0	0	0	0	0	0	0	0	0	0	0	0	0	0	0	0	0	0	0	0	0	0	0	0	0	0	0	0	0	0
4	0	0	0	0	0	0	0	0	0	0	0	0	0	0	0	0	0	0	0	0	0	0	0	0	0	0	0	0	0	0	0	0	0
5	0	0	0	0	0	0	0	0	0	0	0	0	0	0	0	0	0	0	0	0	0	0	0	0	0	0	0	0	0	0	0	0	0
6	0	0	0	0	0	0	0	0	0	0	0	0	0	0	0	0	0	0	0	0	0	0	0	0	0	0	0	0	0	0	0	0	0
7	0	0	0	0	0	0	0	0	0	0	0	0	0	0	0	0	0	0	0	0	0	0	0	0	0	0	0	0	0	0	0	0	0
8	0	0	0	0	0	0	0	0	0	0	0	0	0	0	0	0	0	0	0	0	0	0	0	0	0	0	0	0	0	0	0	0	0
9	0	0	0	0	0	0	0	0	0	0	0	0	0	0	0	0	0	0	0	0	0	0	0	0	0	0	0	0	0	0	0	0	0
10	0	0	0	0	0	0	0	0	0	0	0	0	0	0	0	0	0	0	0	0	0	0	0	0	0	0	0	0	0	0	0	0	0
11	0	0	0	0	0	0	0	0	33.3333	0	0	0	0	0	0	0	0	0	0	0	0	0	0	0	0	0	0	0	0	0	1.11111	6.08581	1.11116
12	0	0	0	0	0	0	0	0	33.3333	0	0	0	0	0	0	0	0	0	0	0	0	0	0	0	0	0	0	0	0	0	1.11111	6.08581	1.11116
13	0	0	0	0	0	0	0	0	25	0	0	0	0	0	0	0	0	0	0	0	0	0	0	0	0	0	0	0	0	0	0.833333	4.56435	0.833368
14	0	0	0	0	0	0	0	0	25	0	0	0	0	0	0	0	0	0	0	0	0	0	0	0	0	0	0	0	0	0	0.833333	4.56435	0.833368
15	0	0	0	0	0	0	0	0	25	0	0	0	0	0	0	0	0	0	0	0	0	0	0	0	0	0	0	0	0	0	0.833333	4.56435	0.833368
16	0	0	0	0	0	0	0	0	25	0	0	0	0	0	0	0	0	0	0	0	0	0	0	0	0	0	0	0	0	0	0.833333	4.56435	0.833368
17	0	0	0	0	0	0	0	0	25	0	0	0	0	0	0	0	0	0	0	0	0	0	0	0	0	0	0	0	0	0	0.833333	4.56435	0.833368
18	0	0	0	0	0	0	0	0	40	0	0	0	0	0	0	0	0	0	0	0	0	0	0	0	0	0	0	0	0	0	1.33333	7.30297	1.33339
19	0	0	0	0	0	0	0	0	40	0	0	0	0	0	0	0	0	0	0	0	0	0	0	0	0	0	0	0	0	0	1.33333	7.30297	1.33339
20	0	0	0	0	0	0	0	0	40	0	0	0	0	0	0	0	0	0	0	0	0	0	0	0	0	0	0	0	0	0	1.33333	7.30297	1.33339
21	0	0	0	0	0	0	0	0	40	0	0	0	0	0	0	0	0	0	0	0	0	0	0	0	0	0	0	0	0	0	1.33333	7.30297	1.33339
22	0	0	0	0	0	28.5714	0	0	40	0	0	0	0	0	0	0	0	0	0	0	0	0	0	0	0	0	0	0	0	0	2.28571	8.82706	1.61166
23	0	0	0	0	0	28.5714	0	0	50	0	0	0	0	0	0	0	0	0	0	0	0	0	0	0	0	0	0	0	0	0	2.61905	10.3566	1.89093
24	0	0	0	0	0	28.5714	0	0	50	0	0	0	0	0	0	0	0	0	0	0	0	0	0	0	0	0	0	0	0	0	2.61905	10.3566	1.89093
25	0	0	0	0	0	28.5714	0	0	50	0	0	0	0	0	0	0	0	0	0	0	0	0	0	0	0	0	0	0	0	0	2.61905	10.3566	1.89093
26	0	0	0	0	0	28.5714	0	0	50	0	0	0	0	0	0	0	0	0	0	0	0	0	0	0	0	0	0	0	0	0	2.61905	10.3566	1.89093
27	0	0	0	0	0	28.5714	0	0	50	0	0	0	0	0	0	0	0	0	0	0	0	0	0	0	0	0	0	0	0	0	2.61905	10.3566	1.89093
28	0	0	0	0	0	28.5714	0	0	50	0	0	0	0	0	0	0	0	0	0	0	0	0	0	0	0	0	0	0	0	0	2.61905	10.3566	1.89093
29	0	0	0	0	0	37.5	20	0	57.1429	0	0	0	0	0	0	0	0	0	0	0	0	0	0	0	0	0	0	0	0	0	3.82143	12.6402	2.30787
30	0	0	0	0	0	37.5	20	0	57.1429	0	0	0	0	0	0	0	0	0	0	0	0	0	0	0	0	0	0	0	0	0	3.82143	12.6402	2.30787
31	0	0	0	0	0	37.5	20	0	57.1429	0	0	0	0	0	0	0	0	0	0	0	0	0	0	0	0	0	0	0	0	0	3.82143	12.6402	2.30787
32	0	0	0	0	0	37.5	20	0	57.1429	0	0	0	0	0	0	0	0	0	0	0	0	0	0	0	0	0	0	0	0	0	3.82143	12.6402	2.30787
33	0	20	0	0	20	37.5	40	0	57.1429	0	20	0	20	20	20	20	20	0	20	20	0	20	20	20	0	0	20	20	0	20	15.1548	14.1196	2.57799
34	0	20	0	0	20	37.5	40	0	57.1429	0	20	0	20	20	20	20	20	0	20	20	0	20	20	20	0	0	20	20	0	20	15.1548	14.1196	2.57799
35	0	20	0	0	20	37.5	40	0	57.1429	0	20	0	20	20	20	20	20	0	20	20	0	20	20	20	0	0	20	20	0	20	15.1548	14.1196	2.57799
36	20	20	20	0	20	37.5	40	0	57.1429	0	20	20	20	20	20	20	20	20	20	20	20	20	20	20	20	20	20	20	20	20	20.4881	10.6329	1.94137
37	20	20	20	0	20	37.5	40	0	57.1429	0	20	20	20	20	20	20	20	20	20	20	20	20	20	20	20	20	20	20	20	20	20.4881	10.6329	1.94137
38	16.6667	20	16.6667	0	20	37.5	40	0	57.1429	0	20	16.6667	20	20	20	20	20	16.6667	20	20	16.6667	20	20	20	16.6667	16.6667	20	20	16.6667	20	19.5992	10.7798	1.96819
39	16.6667	16.6667	16.6667	0	16.6667	37.5	40	0	57.1429	0	16.6667	16.6667	16.6667	16.6667	16.6667	16.6667	16.6667	16.6667	16.6667	16.6667	16.6667	16.6667	16.6667	16.6667	16.6667	16.6667	16.6667	16.6667	16.6667	16.6667	17.8214	10.8439	1.9799
40	16.6667	16.6667	16.6667	0	16.6667	37.5	40	0	57.1429	0	16.6667	16.6667	16.6667	16.6667	16.6667	16.6667	16.6667	16.6667	16.6667	16.6667	16.6667	16.6667	16.6667	16.6667	16.6667	16.6667	16.6667	16.6667	16.6667	16.6667	17.8214	10.8439	1.9799
41	16.6667	16.6667	16.6667	0	16.6667	37.5	40	0	57.1429	0	16.6667	16.6667	16.6667	16.6667	16.6667	16.6667	16.6667	16.6667	16.6667	16.6667	16.6667	16.6667	16.6667	16.6667	16.6667	16.6667	16.6667	16.6667	16.6667	16.6667	17.8214	10.8439	1.9799
42	16.6667	16.6667	16.6667	16.6667	16.6667	37.5	40	0	57.1429	0	16.6667	16.6667	16.6667	16.6667	16.6667	16.6667	16.6667	16.6667	16.6667	16.6667	16.6667	16.6667	16.6667	16.6667	16.6667	16.6667	16.6667	16.6667	16.6667	16.6667	18.377	10.3134	1.88303
43	16.6667	16.6667	16.6667	16.6667	16.6667	37.5	40	0	50	0	16.6667	16.6667	16.6667	16.6667	16.6667	16.6667	16.6667	16.6667	16.6667	16.6667	16.6667	16.6667	16.6667	16.6667	16.6667	16.6667	16.6667	16.6667	16.6667	16.6667	18.1389	9.43236	1.72218
44	16.6667	16.6667	16.6667	16.6667	16.6667	37.5	33.3333	0	50	16.6667	16.6667	16.6667	16.6667	16.6667	16.6667	16.6667	16.6667	16.6667	16.6667	16.6667	16.6667	16.6667	16.6667	16.6667	16.6667	16.6667	16.6667	16.6667	16.6667	16.6667	18.4722	8.31055	1.51735
45	16.6667	16.6667	16.6667	16.6667	16.6667	37.5	33.3333	0	50	16.6667	16.6667	16.6667	16.6667	16.6667	16.6667	16.6667	16.6667	16.6667	16.6667	16.6667	16.6667	16.6667	16.6667	16.6667	16.6667	16.6667	16.6667	16.6667	16.6667	16.6667	18.4722	8.31055	1.51735
46	16.6667	33.3333	16.6667	16.6667	33.3333	37.5	33.3333	0	50	16.6667	33.3333	16.6667	33.3333	33.3333	33.3333	33.3333	33.3333	16.6667	33.3333	33.3333	16.6667	33.3333	33.3333	33.3333	16.6667	16.6667	33.3333	33.3333	16.6667	33.3333	27.3611	10.3624	1.89199
47	16.6667	33.3333	16.6667	33.3333	33.3333	37.5	33.3333	0	50	16.6667	33.3333	16.6667	33.3333	33.3333	33.3333	33.3333	33.3333	16.6667	33.3333	33.3333	16.6667	33.3333	33.3333	33.3333	16.6667	16.6667	33.3333	33.3333	16.6667	33.3333	27.9167	10.215	1.86507
48	16.6667	33.3333	16.6667	33.3333	33.3333	37.5	33.3333	0	50	16.6667	33.3333	16.6667	33.3333	33.3333	33.3333	33.3333	33.3333	16.6667	33.3333	33.3333	16.6667	33.3333	33.3333	33.3333	16.6667	16.6667	33.3333	33.3333	16.6667	33.3333	27.9167	10.215	1.86507
49	16.6667	33.3333	16.6667	33.3333	33.3333	37.5	33.3333	0	50	16.6667	33.3333	16.6667	33.3333	33.3333	33.3333	33.3333	33.3333	16.6667	33.3333	33.3333	16.6667	33.3333	33.3333	33.3333	16.6667	16.6667	33.3333	33.3333	16.6667	33.3333	27.9167	10.215	1.86507
50	16.6667	33.3333	16.6667	33.3333	33.3333	37.5	33.3333	0	50	16.6667	33.3333	16.6667	33.3333	33.3333	33.3333	33.3333	33.3333	16.6667	33.3333	33.3333	16.6667	33.3333	33.3333	33.3333	16.6667	16.6667	33.3333	33.3333	16.6667	33.3333	27.9167	10.215	1.86507
51	33.3333	42.8571	33.3333	50	42.8571	37.5	33.3333	0	50	33.3333	42.8571	33.3333	42.8571	42.8571	42.8571	42.8571	42.8571	33.3333	42.8571	42.8571	33.3333	42.8571	42.8571	42.8571	33.3333	33.3333	42.8571	42.8571	33.3333	42.8571	38.5516	8.94113	1.63249
52	33.3333	42.8571	33.3333	50	42.8571	37.5	33.3333	25	50	33.3333	42.8571	33.3333	42.8571	42.8571	42.8571	42.8571	42.8571	33.3333	42.8571	42.8571	33.3333	42.8571	42.8571	42.8571	33.3333	33.3333	42.8571	42.8571	33.3333	42.8571	39.3849	5.85738	1.06945
53	33.3333	42.8571	33.3333	50	42.8571	37.5	33.3333	25	50	33.3333	42.8571	33.3333	42.8571	42.8571	42.8571	42.8571	42.8571	33.3333	42.8571	42.8571	33.3333	42.8571	42.8571	42.8571	33.3333	33.3333	42.8571	42.8571	33.3333	42.8571	39.3849	5.85738	1.06945
54	33.3333	42.8571	33.3333	50	42.8571	37.5	33.3333	25	50	33.3333	42.8571	33.3333	42.8571	42.8571	42.8571	42.8571	42.8571	33.3333	42.8571	42.8571	33.3333	42.8571	42.8571	42.8571	33.3333	33.3333	42.8571	42.8571	33.3333	42.8571	39.3849	5.85738	1.06945
55	50	42.8571	50	50	42.8571	37.5	33.3333	25	50	33.3333	42.8571	50	42.8571	42.8571	42.8571	42.8571	42.8571	50	42.8571	42.8571	50	42.8571	42.8571	42.8571	50	50	42.8571	42.8571	50	42.8571	43.8294	5.90391	1.07795
56	50	57.1429	50	50	57.1429	37.5	33.3333	25	50	33.3333	57.1429	50	57.1429	57.1429	57.1429	57.1429	57.1429	50	57.1429	57.1429	50	57.1429	57.1429	57.1429	50	50	57.1429	57.1429	50	57.1429	51.4484	8.48974	1.55007
57	50	50	50	66.6667	50	37.5	33.3333	25	50	33.3333	50	50	50	50	50	50	50	50	50	50	50	50	50	50	50	50	50	50	50	50	48.1944	7.23207	1.32044
58	66.6667	50	66.6667	66.6667	50	37.5	33.3333	25	50	33.3333	50	66.6667	50	50	50	50	50	66.6667	50	50	66.6667	50	50	50	66.6667	66.6667	50	50	66.6667	50	52.6389	11.1848	2.04214
59	66.6667	50	66.6667	66.6667	50	37.5	33.3333	25	50	33.3333	50	66.6667	50	50	50	50	50	66.6667	50	50	66.6667	50	50	50	66.6667	66.6667	50	50	66.6667	50	52.6389	11.1848	2.04214
60	66.6667	50	66.6667	66.6667	50	37.5	33.3333	25	50	33.3333	50	66.6667	50	50	50	50	50	66.6667	50	50	66.6667	50	50	50	66.6667	66.6667	50	50	66.6667	50	52.6389	11.1848	2.04214
PHY MF. PFV1. SA (PERCENTAGE DISEASE)
DPI	P1	P2	P3	P4	P5	P6	P7	P8	P9	P10	P11	P12	P13	P14	P15	P16	P17	P18	P19	P20	P21	P22	P23	P24	P25		STDEV	SE
1	0	0	0	0	0	0	0	0	0	0	0	0	0	0	0	0	0	0	0	0	0	0	0	0	0	0	0	0
2	0	0	0	0	0	0	0	0	0	0	0	0	0	0	0	0	0	0	0	0	0	0	0	0	0	0	0	0
3	0	0	0	0	0	0	0	0	0	0	0	0	0	0	0	0	0	0	0	0	0	0	0	0	0	0	0	0
4	0	0	0	0	0	0	0	0	0	0	0	0	0	0	0	0	0	0	0	0	0	0	0	0	0	0	0	0
5	0	0	0	0	0	0	0	0	0	0	0	0	0	0	0	0	0	0	0	0	0	0	0	0	0	0	0	0
6	0	0	0	0	0	0	0	0	0	0	0	0	0	0	0	0	0	0	0	0	0	0	0	0	0	0	0	0
7	0	0	0	0	0	0	0	0	0	0	0	0	0	0	0	0	0	0	0	0	0	0	0	0	0	0	0	0
8	0	0	0	0	0	0	0	0	0	0	0	0	0	0	0	0	0	0	0	0	0	0	0	0	0	0	0	0
9	0	0	0	0	0	0	0	0	0	0	0	0	0	0	0	0	0	0	0	0	0	0	0	0	0	0	0	0
10	0	0	25	0	0	25	0	0	0	0	0	0	0	0	0	0	0	0	0	0	0	0	0	0	0	2	6.92219	1.38444
11	0	0	25	0	0	25	0	0	0	0	0	0	0	0	0	0	0	0	0	0	0	0	0	0	0	2	6.92219	1.38444
12	0	33.3333	20	0	0	20	0	0	0	0	0	0	0	0	0	0	0	0	0	0	0	0	0	0	0	2.93333	8.40635	1.68127
13	0	33.3333	20	0	0	20	0	0	0	0	0	0	0	0	0	0	0	0	0	0	0	0	0	0	0	2.93333	8.40635	1.68127
14	0	33.3333	20	0	0	20	0	0	0	0	0	0	0	0	0	0	0	0	0	0	0	0	0	0	0	2.93333	8.40635	1.68127
15	0	33.3333	20	0	25	20	0	0	0	0	0	0	0	0	0	0	0	0	0	0	0	0	0	0	0	3.93333	9.46338	1.89268
16	0	33.3333	16.6667	0	25	16.6667	0	0	0	0	0	0	0	0	0	0	0	0	0	0	0	0	0	0	0	3.66667	9.02671	1.80534
17	0	33.3333	16.6667	0	25	16.6667	0	0	0	0	0	0	0	0	0	0	0	0	0	0	0	0	0	0	0	3.66667	9.02671	1.80534
18	20	25	33.3333	25	25	33.3333	0	0	0	0	0	0	0	25	0	0	0	0	0	0	0	0	0	0	0	7.46667	12.464	2.4928
19	16.6667	25	33.3333	25	25	33.3333	0	16.6667	0	20	0	20	0	25	0	0	0	0	0	0	0	0	0	0	0	9.6	12.5396	2.50791
20	16.6667	25	33.3333	25	25	33.3333	0	16.6667	0	16.6667	0	20	0	25	0	0	0	0	0	0	0	0	0	0	0	9.46667	12.4417	2.48834
21	16.6667	50	33.3333	25	25	33.3333	0	16.6667	0	16.6667	0	16.6667	0	20	0	25	0	0	0	0	0	0	0	0	0	11.1333	14.4475	2.88951
22	16.6667	50	33.3333	25	25	33.3333	0	16.6667	0	16.6667	0	16.6667	0	20	0	25	0	0	0	0	0	0	0	0	0	11.1333	14.4475	2.88951
23	16.6667	50	33.3333	25	25	33.3333	0	16.6667	0	16.6667	0	16.6667	0	20	0	25	0	0	0	0	0	0	0	0	0	11.1333	14.4475	2.88951
24	16.6667	50	33.3333	25	25	33.3333	0	16.6667	0	16.6667	0	16.6667	0	20	0	25	0	0	0	0	0	0	0	0	0	11.1333	14.4475	2.88951
25	14.2857	50	28.5714	25	20	28.5714	16.6667	16.6667	0	16.6667	16.6667	16.6667	20	40	25	25	0	0	0	0	0	0	0	0	0	14.3905	14.1767	2.83534
26	14.2857	50	28.5714	25	20	28.5714	16.6667	14.2857	16.6667	33.3333	16.6667	16.6667	20	40	25	25	0	0	20	0	0	0	0	0	0	16.4286	13.98	2.79601
27	14.2857	40	28.5714	50	20	28.5714	16.6667	14.2857	16.6667	33.3333	16.6667	16.6667	20	40	20	20	0	0	20	0	0	0	0	0	0	16.6286	14.5062	2.90124
28	14.2857	40	28.5714	50	20	28.5714	16.6667	14.2857	16.6667	33.3333	16.6667	16.6667	20	40	20	20	0	0	20	0	0	0	0	0	0	16.6286	14.5062	2.90124
29	14.2857	40	42.8571	40	20	42.8571	16.6667	14.2857	16.6667	28.5714	16.6667	16.6667	20	40	20	20	0	0	20	0	0	0	0	0	0	17.181	15.0408	3.00817
30	28.5714	60	42.8571	40	20	42.8571	16.6667	14.2857	16.6667	28.5714	16.6667	16.6667	20	40	20	20	0	0	20	0	0	0	0	0	0	18.5524	16.853	3.37059
31	28.5714	60	37.5	40	20	37.5	16.6667	12.5	16.6667	28.5714	16.6667	16.6667	20	33.3333	16.6667	20	0	0	20	0	0	0	0	0	0	17.6524	15.9573	3.19146
32	28.5714	60	37.5	40	20	37.5	16.6667	25	16.6667	28.5714	16.6667	14.2857	20	33.3333	16.6667	40	0	0	20	0	0	0	0	0	0	18.8571	16.5915	3.3183
33	28.5714	60	37.5	40	16.6667	37.5	14.2857	25	16.6667	42.8571	14.2857	14.2857	20	33.3333	16.6667	40	0	0	40	20	0	0	0	0	0	20.7048	17.2362	3.44724
34	28.5714	60	37.5	40	16.6667	37.5	14.2857	25	16.6667	42.8571	14.2857	14.2857	20	33.3333	16.6667	40	0	0	40	20	0	0	0	0	0	20.7048	17.2362	3.44724
35	28.5714	60	37.5	40	16.6667	37.5	0	25	16.6667	42.8571	0	14.2857	16.6667	33.3333	16.6667	40	0	0	40	20	0	0	0	0	0	19.4286	18.1201	3.62402
36	28.5714	60	37.5	40	16.6667	37.5	0	25	16.6667	37.5	0	14.2857	16.6667	33.3333	14.2857	40	0	0	40	20	0	0	0	0	20	19.919	17.4326	3.48652
37	28.5714	60	37.5	40	16.6667	37.5	0	25	16.6667	50	0	14.2857	16.6667	33.3333	14.2857	40	0	0	40	20	0	0	0	16.6667	20	21.0857	17.6411	3.52823
38	28.5714	60	37.5	40	16.6667	37.5	0	22.2222	28.5714	50	0	14.2857	16.6667	33.3333	14.2857	33.3333	0	0	40	16.6667	0	0	0	16.6667	20	21.0508	17.4429	3.48857
39	28.5714	60	37.5	40	16.6667	37.5	0	22.2222	28.5714	50	0	14.2857	16.6667	33.3333	14.2857	33.3333	0	0	40	16.6667	0	0	0	16.6667	20	21.0508	17.4429	3.48857
40	28.5714	80	50	60	33.3333	50	0	22.2222	28.5714	50	0	28.5714	16.6667	33.3333	14.2857	33.3333	0	0	40	16.6667	20	0	0	16.6667	20	25.6889	21.1301	4.22603
41	37.5	66.6667	50	50	33.3333	50	0	22.2222	28.5714	50	0	25	16.6667	33.3333	14.2857	33.3333	0	0	33.3333	16.6667	16.6667	0	0	16.6667	16.6667	24.4365	19.2513	3.85026
42	37.5	66.6667	50	50	33.3333	50	0	22.2222	28.5714	62.5	0	25	16.6667	33.3333	14.2857	33.3333	0	16.6667	33.3333	16.6667	16.6667	0	0	16.6667	16.6667	25.6032	19.4928	3.89855
43	37.5	66.6667	44.4444	50	33.3333	44.4444	0	22.2222	28.5714	62.5	0	25	16.6667	33.3333	14.2857	33.3333	0	16.6667	33.3333	16.6667	16.6667	0	0	16.6667	16.6667	25.1587	18.9669	3.79339
44	37.5	66.6667	44.4444	66.6667	33.3333	44.4444	0	22.2222	28.5714	62.5	0	25	16.6667	33.3333	14.2857	50	0	16.6667	33.3333	16.6667	16.6667	16.6667	0	14.2857	16.6667	27.0635	20.0878	4.01757
45	37.5	66.6667	44.4444	66.6667	28.5714	44.4444	0	22.2222	28.5714	62.5	0	25	16.6667	33.3333	12.5	50	0	16.6667	33.3333	16.6667	16.6667	16.6667	0	14.2857	16.6667	26.8016	20.0983	4.01966
46	37.5	66.6667	44.4444	66.6667	28.5714	44.4444	0	22.2222	28.5714	62.5	0	25	16.6667	33.3333	12.5	50	0	16.6667	33.3333	16.6667	16.6667	16.6667	0	14.2857	16.6667	26.8016	20.0983	4.01966
47	37.5	66.6667	44.4444	66.6667	28.5714	44.4444	0	22.2222	28.5714	75	0	25	14.2857	33.3333	12.5	50	0	14.2857	50	14.2857	16.6667	16.6667	0	28.5714	16.6667	28.254	21.597	4.3194
48	37.5	66.6667	44.4444	83.3333	28.5714	44.4444	0	20	25	75	0	25	14.2857	33.3333	12.5	42.8571	0	14.2857	50	28.5714	16.6667	16.6667	0	28.5714	16.6667	28.9746	22.6634	4.53268
49	37.5	66.6667	44.4444	83.3333	28.5714	44.4444	0	20	25	75	0	25	14.2857	33.3333	12.5	42.8571	0	14.2857	50	28.5714	16.6667	16.6667	0	28.5714	16.6667	28.9746	22.6634	4.53268
50	33.3333	66.6667	44.4444	83.3333	28.5714	44.4444	0	20	25	75	0	25	14.2857	33.3333	12.5	42.8571	0	14.2857	50	28.5714	16.6667	16.6667	0	25	16.6667	28.6651	22.6262	4.52524
51	33.3333	66.6667	44.4444	83.3333	28.5714	44.4444	0	20	25	75	0	25	14.2857	33.3333	12.5	42.8571	0	14.2857	50	28.5714	16.6667	16.6667	0	25	16.6667	28.6651	22.6262	4.52524
52	44.4444	66.6667	44.4444	100	25	44.4444	0	20	25	75	0	25	14.2857	33.3333	12.5	42.8571	0	14.2857	50	28.5714	16.6667	16.6667	0	25	16.6667	29.6333	24.6677	4.93355
53	44.4444	66.6667	44.4444	100	25	44.4444	0	20	25	75	0	25	14.2857	33.3333	12.5	42.8571	0	14.2857	50	28.5714	14.2857	16.6667	0	25	16.6667	29.5381	24.7244	4.94488
54	44.4444	66.6667	44.4444	100	25	44.4444	0	20	25	75	0	25	14.2857	33.3333	25	37.5	0	14.2857	50	28.5714	14.2857	16.6667	0	25	16.6667	29.8238	24.3972	4.87944
55	44.4444	66.6667	40	100	25	40	0	20	25	75	0	25	14.2857	33.3333	25	37.5	0	14.2857	50	28.5714	14.2857	14.2857	0	20	16.6667	29.173	24.3207	4.86414
56	40	66.6667	40	100	25	40	0	20	25	75	0	25	14.2857	33.3333	25	37.5	0	12.5	50	28.5714	14.2857	14.2857	0	20	16.6667	28.9238	24.2682	4.85365
57	40	66.6667	40	100	25	40	0	20	25	75	0	25	14.2857	33.3333	25	37.5	0	12.5	50	28.5714	12.5	14.2857	0	20	16.6667	28.8524	24.3157	4.86314
58	40	66.6667	40	100	25	40	0	20	25	75	0	25	14.2857	33.3333	25	37.5	0	12.5	50	28.5714	12.5	14.2857	0	20	16.6667	28.8524	24.3157	4.86314
59	40	66.6667	40	100	25	40	0	20	25	75	0	25	14.2857	33.3333	25	37.5	0	12.5	50	28.5714	12.5	14.2857	0	20	16.6667	28.8524	24.3157	4.86314
60	40	66.6667	40	100	25	40	0	20	25	75	0	25	14.2857	33.3333	25	37.5	0	12.5	50	28.5714	12.5	14.2857	0	20	16.6667	28.8524	24.3157	4.86314
PHY MF. PFV1. nMF (PERCENTAGE DISEASE)
DPI	P1	P2	P3	P4	P5	P6	P7	P8	P9	P10	P11	P12	P13	P14	P15	P16	P17	P18	P19	P20	P21		STDEV	SE
1	0	0	0	0	0	0	0	0	0	0	0	0	0	0	0	0	0	0	0	0	0	0	0	0
2	0	0	0	0	0	0	0	0	0	0	0	0	0	0	0	0	0	0	0	0	0	0	0	0
3	0	0	0	0	0	0	0	0	0	0	0	0	0	0	0	0	0	0	0	0	0	0	0	0
4	0	0	0	0	0	0	0	0	0	0	0	0	0	0	0	0	0	0	0	0	0	0	0	0
5	0	0	0	0	0	0	0	0	0	0	0	0	0	0	0	0	0	0	0	0	0	0	0	0
6	0	0	0	0	0	0	0	0	0	0	33.3333	0	0	0	0	0	0	0	0	0	0	1.5873	7.27393	1.58715
7	0	0	0	0	0	0	0	0	0	0	33.3333	0	0	0	0	0	0	0	0	0	0	1.5873	7.27393	1.58715
8	0	0	0	0	0	0	0	0	0	0	25	0	0	0	0	0	0	0	0	33.3333	0	2.77778	8.87151	1.93574
9	0	0	0	0	0	0	0	0	0	33.3333	25	0	0	0	0	0	0	0	0	33.3333	0	4.36508	11.0614	2.41357
10	0	0	0	0	0	0	0	0	0	33.3333	25	0	0	0	0	0	0	0	0	33.3333	0	4.36508	11.0614	2.41357
11	0	0	0	0	0	0	0	0	0	33.3333	25	0	0	0	33.3333	0	0	0	0	33.3333	0	5.95238	12.6773	2.76616
12	0	0	0	0	0	0	0	0	0	25	25	0	0	0	25	0	0	0	0	33.3333	0	5.15873	11.0165	2.40377
13	0	0	0	0	0	0	0	0	0	25	40	0	0	0	25	0	0	0	33.3333	33.3333	0	7.46032	13.9704	3.04831
14	0	0	0	0	0	0	0	0	0	25	40	0	0	0	25	33.3333	0	0	33.3333	33.3333	0	9.04762	14.9404	3.25995
15	0	0	0	0	0	0	0	0	25	25	40	0	0	0	25	25	25	0	33.3333	33.3333	0	11.0317	14.8181	3.23328
16	0	0	0	0	0	0	0	0	25	20	40	0	20	16.6667	25	25	25	0	33.3333	50	0	13.3333	15.899	3.46912
17	0	0	0	0	0	0	0	0	25	20	40	0	20	16.6667	20	25	25	0	33.3333	50	0	13.0952	15.7523	3.43712
18	0	0	0	0	0	16.6667	16.6667	25	25	40	40	0	16.6667	16.6667	20	25	25	0	33.3333	50	0	16.6667	15.7938	3.44617
19	16.6667	0	20	0	20	16.6667	16.6667	25	25	40	40	0	33.3333	33.3333	20	25	25	20	33.3333	50	16.6667	22.6984	13.086	2.85533
20	16.6667	0	20	0	20	16.6667	16.6667	25	25	40	40	0	33.3333	28.5714	20	25	25	20	25	50	16.6667	22.0748	12.7088	2.77304
21	16.6667	0	20	0	20	16.6667	16.6667	25	25	33.3333	40	0	28.5714	28.5714	20	25	25	20	25	50	16.6667	21.5306	12.1346	2.64774
22	16.6667	0	20	0	20	16.6667	16.6667	25	20	33.3333	40	0	28.5714	42.8571	20	25	20	20	25	40	16.6667	21.2585	11.958	2.60921
23	14.2857	0	20	0	20	16.6667	16.6667	25	40	33.3333	60	11.1111	42.8571	42.8571	20	25	40	20	25	60	14.2857	26.0506	16.5762	3.61689
24	14.2857	0	20	0	20	16.6667	16.6667	25	40	33.3333	60	22.2222	37.5	42.8571	20	20	40	20	25	60	14.2857	26.0865	16.0795	3.5085
25	28.5714	0	33.3333	25	40	16.6667	16.6667	50	40	33.3333	60	22.2222	37.5	37.5	20	20	40	33.3333	25	60	28.5714	31.7952	14.4019	3.14246
26	28.5714	0	33.3333	25	40	14.2857	28.5714	50	40	28.5714	60	30	50	37.5	20	20	40	33.3333	50	60	28.5714	34.178	14.8189	3.23345
27	28.5714	0	33.3333	25	40	14.2857	28.5714	50	40	28.5714	60	30	44.4444	37.5	16.6667	20	40	33.3333	50	50	28.5714	33.2785	13.9987	3.05448
28	28.5714	25	33.3333	25	40	14.2857	28.5714	50	40	28.5714	60	30	44.4444	33.3333	16.6667	20	40	33.3333	50	50	28.5714	34.2706	11.9203	2.60098
29	28.5714	25	33.3333	25	60	14.2857	28.5714	50	40	28.5714	60	30	44.4444	33.3333	16.6667	20	40	33.3333	50	50	28.5714	35.223	13.1377	2.86662
30	28.5714	25	33.3333	25	60	14.2857	42.8571	50	60	28.5714	60	30	44.4444	33.3333	16.6667	20	60	33.3333	40	66.6667	28.5714	38.1255	15.8841	3.46587
31	28.5714	25	33.3333	25	50	14.2857	42.8571	75	60	28.5714	60	30	44.4444	33.3333	16.6667	20	60	33.3333	40	66.6667	28.5714	38.8398	17.1997	3.75294
32	25	50	33.3333	25	50	25	37.5	75	60	25	50	30	44.4444	33.3333	16.6667	20	60	33.3333	40	66.6667	25	39.2989	16.3624	3.57024
33	25	50	50	25	50	25	37.5	60	60	25	50	30	44.4444	33.3333	16.6667	16.6667	60	50	40	66.6667	25	40.0132	15.4846	3.3787
34	25	50	50	25	50	25	50	60	60	25	50	30	44.4444	33.3333	16.6667	16.6667	60	50	40	57.1429	25	40.155	14.9524	3.26257
35	25	50	50	40	50	25	50	60	50	25	66.6667	30	44.4444	33.3333	16.6667	16.6667	50	50	40	57.1429	25	40.7105	14.573	3.17981
36	25	50	50	40	50	25	50	60	50	25	66.6667	30	44.4444	33.3333	16.6667	16.6667	50	50	40	57.1429	25	40.7105	14.573	3.17981
37	37.5	50	50	40	66.6667	25	50	80	50	25	66.6667	30	44.4444	33.3333	16.6667	16.6667	50	50	40	57.1429	37.5	43.647	16.3591	3.56951
38	37.5	50	50	40	66.6667	25	50	80	66.6667	37.5	66.6667	30	44.4444	33.3333	16.6667	16.6667	66.6667	50	40	57.1429	37.5	45.8296	17.2068	3.75449
39	33.3333	50	66.6667	40	66.6667	25	62.5	80	66.6667	37.5	66.6667	30	44.4444	33.3333	16.6667	33.3333	66.6667	66.6667	33.3333	57.1429	33.3333	48.0915	18.041	3.93651
40	33.3333	75	66.6667	40	66.6667	25	62.5	80	66.6667	37.5	66.6667	30	44.4444	33.3333	14.2857	33.3333	66.6667	66.6667	33.3333	57.1429	33.3333	49.1686	19.1845	4.18602
41	33.3333	75	66.6667	40	66.6667	37.5	62.5	80	66.6667	37.5	66.6667	30	44.4444	33.3333	14.2857	33.3333	66.6667	66.6667	33.3333	50	33.3333	49.4237	18.505	4.03775
42	33.3333	75	66.6667	40	66.6667	37.5	62.5	80	66.6667	37.5	66.6667	30	44.4444	33.3333	14.2857	33.3333	66.6667	66.6667	33.3333	50	33.3333	49.4237	18.505	4.03775
43	33.3333	75	66.6667	40	66.6667	37.5	75	66.6667	66.6667	37.5	66.6667	30	44.4444	33.3333	14.2857	33.3333	66.6667	66.6667	33.3333	50	33.3333	49.384	18.2951	3.99196
44	30	75	66.6667	40	66.6667	37.5	75	66.6667	66.6667	37.5	66.6667	30	44.4444	33.3333	14.2857	33.3333	66.6667	66.6667	33.3333	50	30	49.0665	18.6123	4.06116
45	30	75	66.6667	40	66.6667	37.5	75	66.6667	66.6667	37.5	66.6667	30	44.4444	33.3333	14.2857	33.3333	66.6667	66.6667	33.3333	50	30	49.0665	18.6123	4.06116
46	30	75	66.6667	40	83.3333	37.5	75	66.6667	66.6667	37.5	66.6667	30	44.4444	33.3333	14.2857	33.3333	66.6667	66.6667	33.3333	50	30	49.8602	19.7225	4.30341
47	30	75	83.3333	60	83.3333	50	75	83.3333	83.3333	37.5	66.6667	30	44.4444	33.3333	14.2857	33.3333	83.3333	83.3333	50	50	30	56.1697	23.1444	5.05005
48	40	60	83.3333	60	83.3333	50	87.5	83.3333	83.3333	37.5	66.6667	30	44.4444	33.3333	14.2857	33.3333	83.3333	83.3333	50	50	40	57.003	22.5155	4.91284
49	40	60	83.3333	60	83.3333	50	87.5	83.3333	83.3333	50	66.6667	30	44.4444	33.3333	14.2857	33.3333	83.3333	83.3333	50	50	40	57.5983	22.1362	4.83007
50	40	60	83.3333	60	83.3333	50	87.5	83.3333	83.3333	50	66.6667	30	44.4444	33.3333	14.2857	33.3333	83.3333	83.3333	50	50	40	57.5983	22.1362	4.83007
51	40	60	83.3333	50	83.3333	50	87.5	83.3333	83.3333	50	66.6667	30	44.4444	33.3333	12.5	33.3333	83.3333	83.3333	50	50	40	57.037	22.3645	4.87989
52	40	60	83.3333	50	83.3333	50	87.5	83.3333	83.3333	50	66.6667	30	44.4444	33.3333	12.5	33.3333	83.3333	83.3333	50	50	40	57.037	22.3645	4.87989
53	40	50	83.3333	66.6667	83.3333	50	87.5	83.3333	83.3333	50	66.6667	30	44.4444	33.3333	12.5	33.3333	83.3333	83.3333	50	50	40	57.3545	22.4558	4.89981
54	40	50	83.3333	66.6667	83.3333	50	87.5	83.3333	83.3333	50	66.6667	30	44.4444	33.3333	12.5	33.3333	83.3333	83.3333	50	50	40	57.3545	22.4558	4.89981
55	40	50	100	66.6667	83.3333	50	100	83.3333	83.3333	50	66.6667	30	44.4444	33.3333	12.5	33.3333	83.3333	100	50	50	40	59.537	25.6735	5.60191
56	40	50	100	66.6667	83.3333	50	100	83.3333	83.3333	50	66.6667	30	44.4444	33.3333	12.5	33.3333	83.3333	100	50	50	40	59.537	25.6735	5.60191
57	40	50	100	66.6667	83.3333	50	100	83.3333	83.3333	50	66.6667	30	44.4444	33.3333	12.5	33.3333	83.3333	100	50	50	40	59.537	25.6735	5.60191
58	40	50	100	66.6667	83.3333	50	100	83.3333	83.3333	50	66.6667	30	44.4444	33.3333	12.5	33.3333	83.3333	100	50	50	40	59.537	25.6735	5.60191
59	40	50	100	66.6667	83.3333	50	100	83.3333	83.3333	50	66.6667	30	44.4444	33.3333	12.5	33.3333	83.3333	100	50	50	40	59.537	25.6735	5.60191
60	40	50	100	66.6667	83.3333	50	100	83.3333	83.3333	50	66.6667	30	44.4444	33.3333	12.5	33.3333	83.3333	100	50	50	40	59.537	25.6735	5.60191

## Sheet: Phy.PD%.PFV1
Day 1				Day 10				Day 20				Day 30				Day 40				Day 50				Day 60
PFV1.Rhi.RMF	PFV1.SA	PFV1.Nmf		PFV1.Rhi.RMF	PFV1.SA	PFV1.Nmf		PFV1.Rhi.RMF	PFV1.SA	PFV1.Nmf		PFV1.Rhi.RMF	PFV1.SA	PFV1.Nmf		PFV1.Rhi.RMF	PFV1.SA	PFV1.Nmf		PFV1.Rhi.RMF	PFV1.SA	PFV1.Nmf		PFV1.Rhi.RMF	PFV1.SA	PFV1.Nmf
0	0	0		0	0	0		25	16.6667	16.6667		33.3333	28.5714	28.5714		44.4444	28.5714	33.3333		33.3333	33.3333	40		28.5714	40	40
0	0	0		33.3333	0	0		50	25	0		50	60	25		87.5	80	75		80	66.6667	60		80	66.6667	50
0	0	0		0	25	0		16.6667	33.3333	20		28.5714	42.8571	33.3333		70	50	66.6667		66.6667	44.4444	83.3333		71.4286	40	100
0	0	0		0	0	0		20	25	0		16.6667	40	25		16.6667	60	40		25	83.3333	60		20	100	66.6667
0	0	0		0	0	0		0	25	20		0	20	60		28.5714	33.3333	66.6667		44.4444	28.5714	83.3333		33.3333	25	83.3333
0	0	0		0	25	0		25	33.3333	16.6667		33.3333	42.8571	14.2857		44.4444	50	25		33.3333	44.4444	50		28.5714	40	50
0	0	0		0	0	0		16.6667	0	16.6667		28.5714	16.6667	42.8571		70	0	62.5		66.6667	0	87.5		71.4286	0	100
0	0	0		0	0	0		0	16.6667	25		0	14.2857	50		28.5714	22.2222	80		44.4444	20	83.3333		33.3333	20	83.3333
0	0	0		0	0	0		25	0	25		33.3333	16.6667	60		44.4444	28.5714	66.6667		33.3333	25	83.3333		28.5714	25	83.3333
0	0	0		0	0	33.3333		16.6667	16.6667	40		28.5714	28.5714	28.5714		70	50	37.5		66.6667	75	50		71.4286	75	50
0	0	0		0	0	25		0	0	40		0	16.6667	60		28.5714	0	66.6667		44.4444	0	66.6667		33.3333	0	66.6667
0	0	0		0	0	0		16.6667	20	0		28.5714	16.6667	30		70	28.5714	30		66.6667	25	30		71.4286	25	30
0	0	0		0	0	0		20	0	33.3333		16.6667	20	44.4444		16.6667	16.6667	44.4444		25	14.2857	44.4444		20	14.2857	44.4444
0	0	0		0	0	0		25	25	28.5714		33.3333	40	33.3333		44.4444	33.3333	33.3333		33.3333	33.3333	33.3333		28.5714	33.3333	33.3333
0	0	0		33.3333	0	0		50	0	20		50	20	16.6667		87.5	14.2857	14.2857		80	12.5	14.2857		80	25	12.5
0	0	0		0	0	0		16.6667	0	25		28.5714	20	20		70	33.3333	33.3333		66.6667	42.8571	33.3333		71.4286	37.5	33.3333
0	0	0		0	0	0		20	0	25		16.6667	0	60		16.6667	0	66.6667		25	0	83.3333		20	0	83.3333
0	0	0		0	0	0		0	0	20		0	0	33.3333		28.5714	0	66.6667		44.4444	14.2857	83.3333		33.3333	12.5	100
0	0	0		0	0	0		25	0	25		33.3333	20	40		44.4444	40	33.3333		33.3333	50	50		28.5714	50	50
0	0	0		33.3333	0	33.3333		50	0	50		50	0	66.6667		87.5	16.6667	57.1429		80	28.5714	50		80	28.5714	50
0	0	0		0	0	0		16.6667	0	16.6667		28.5714	0	28.5714		70	20	33.3333		66.6667	16.6667	40		71.4286	12.5	40
0	0			0	0			20	0			16.6667	0			16.6667	0			25	16.6667			20	14.2857
0	0			0	0			0	0			0	0			28.5714	0			44.4444	0			33.3333	0
0	0			0	0			25	0			33.3333	0			44.4444	16.6667			33.3333	25			28.5714	20
0	0			33.3333	0			50	0			50	0			87.5	20			80	16.6667			80	16.6667
0				0				16.6667				28.5714				70				66.6667				71.4286
0				0				20				16.6667				16.6667				25				20
0				0				0				0				28.5714				44.4444				33.3333
0				33.3333				50				50				87.5				80				80
0				0				20				16.6667				16.6667				25				20
PFV1.Phy (Day 60)					PFV2.Phy (Day 60)
pRMF	SMF	SA	nMF		pRMF	SMF	SA	nMF
41.6667	66.6667	40	40		42.8571	57.1429	0	50
61.1111	50	66.6667	50		60	62.5	0	75
66.6667	66.6667	40	100		64.2857	57.1429	0	66.6667
100	66.6667	100	66.6667		55.7143	75	11.1111	77.7778
63.6364	50	25	83.3333		42.8571	50	0	62.5
68.4211	37.5	40	50		60	37.5	0	62.5
100	33.3333	0	100		63.2857	33.3333	0	54.5455
92.3077	25	20	83.3333		55.381	33.3333	0	75
100	50	25	83.3333		42.2	25	25	66.6667
40	33.3333	75	50		63	0	0	75
100	50	0	66.6667		52	33.3333	0	80
41.6667	66.6667	25	30		54		0	75
66.6667	50	14.2857	44.4444				50	75
63.6364	50	33.3333	33.3333				25	100
100	50	25	12.5				0	75
100	50	37.5	33.3333				25	75
100	50	0	83.3333				22.2222	80
61.1111	66.6667	12.5	100				10	66.6667
100	50	50	50				0	100
68.4211	50	28.5714	50				0
92.3077	66.6667	12.5	40
40	50	14.2857
63.6364	50	0
100	50	20
100	66.6667	16.6667
100	66.6667
61.1111	50
100	50
68.4211	66.6667
92.3077	50

## Sheet: Phy.PFV1.p-values
Multiple Comparisons
Dependent Variable:	APD
Tukey HSD								Multiple Comparisons
(I) AppGroups		Mean Difference (I-J)	Std. Error	Sig.	95% Confidence Interval			Dependent Variable:	APD
					Lower Bound	Upper Bound		Tukey HSD
PFV1.Rhi.RMF	PFV1.Rhi.SA	3.55556	2.87477	0.435546	-3.32214	10.4332		(I) AppGroups		Mean Difference (I-J)	Std. Error	Sig.	95% Confidence Interval
	PFV1.Rhi.nMF	1.19048	3.02042	0.918035	-6.03567	8.41663							Lower Bound	Upper Bound
PFV1.Rhi.SA	PFV1.Rhi.RMF	-3.55556	2.87477	0.435546	-10.4332	3.32214		PFV1.Phy.pRMF	PFV1.Phy.SMF	25.79762*	5.42037	3.77095e-05	11.6402	39.955
	PFV1.Rhi.nMF	-2.36508	3.14233	0.732995	-9.88289	5.15273			PFV2.Rhi.SA	49.58413*	5.68493	8.25784e-13	34.7357	64.4326
PFV1.Rhi.nMF	PFV1.Rhi.RMF	-1.19048	3.02042	0.918035	-8.41663	6.03567			PFV1.Phy.nMF	18.89947*	5.97296	0.0108685	3.29875	34.5002
	PFV1.Rhi.SA	2.36508	3.14233	0.732995	-5.15273	9.88289		PFV1.Phy.SMF	PFV1.Phy.pRMF	-25.79762*	5.42037	3.77095e-05	-39.955	-11.6402
									PFV2.Rhi.SA	23.78651*	5.68493	0.000349833	8.93807	38.6349
									PFV1.Phy.nMF	-6.89815	5.97296	0.656492	-22.4989	8.70258
Multiple Comparisons								PFV2.Rhi.SA	PFV1.Phy.pRMF	-49.58413*	5.68493	8.25784e-13	-64.4326	-34.7357
Dependent Variable:	APD								PFV1.Phy.SMF	-23.78651*	5.68493	0.000349833	-38.6349	-8.93807
Tukey HSD									PFV1.Phy.nMF	-30.68466*	6.21404	1.82259e-05	-46.9151	-14.4543
(I) AppGroups		Mean Difference (I-J)	Std. Error	Sig.	95% Confidence Interval			PFV1.Phy.nMF	PFV1.Phy.pRMF	-18.89947*	5.97296	0.0108685	-34.5002	-3.29875
					Lower Bound	Upper Bound			PFV1.Phy.SMF	6.89815	5.97296	0.656492	-8.70258	22.4989
PFV1.Rhi.RMF	PFV1.Rhi.SA	11.75556*	3.75399	0.00698367	2.77438	20.7367			PFV2.Rhi.SA	30.68466*	6.21404	1.82259e-05	14.4543	46.9151
	PFV1.Rhi.nMF	-0.852608	3.94418	0.974577	-10.2888	8.58359		*. The mean difference is significant at the 0.05 level.
PFV1.Rhi.SA	PFV1.Rhi.RMF	-11.75556*	3.75399	0.00698367	-20.7367	-2.77438
	PFV1.Rhi.nMF	-12.60816*	4.10338	0.00828682	-22.4252	-2.7911		Multiple Comparisons
PFV1.Rhi.nMF	PFV1.Rhi.RMF	0.852608	3.94418	0.974577	-8.58359	10.2888		Dependent Variable:	APD
	PFV1.Rhi.SA	12.60816*	4.10338	0.00828682	2.7911	22.4252		Tukey HSD
*. The mean difference is significant at the 0.05 level.								(I) AppGroups		Mean Difference (I-J)	Std. Error	Sig.	95% Confidence Interval
													Lower Bound	Upper Bound
								PFV2.Phy.pRMF	PFV2.Phy.SMF	12.424	5.89252	0.16256	-3.16241	28.0103
Multiple Comparisons									PFV2.Rhi.SA	46.21508*	5.15458	9.62097e-12	32.5806	59.8495
Dependent Variable:	APD								PFV2.Phy.nMF	-18.64842*	5.2052	0.00379023	-32.4168	-4.88009
Tukey HSD								PFV2.Phy.SMF	PFV2.Phy.pRMF	-12.424	5.89252	0.16256	-28.0103	3.16241
(I) AppGroups		Mean Difference (I-J)	Std. Error	Sig.	95% Confidence Interval				PFV2.Rhi.SA	33.79113*	5.299	1.92096e-07	19.7747	47.8076
					Lower Bound	Upper Bound			PFV2.Phy.nMF	-31.07238*	5.34825	1.65444e-06	-45.2191	-16.9257
PFV1.Rhi.RMF	PFV1.Rhi.SA	23.16429*	6.13566	0.000932492	8.48511	37.8435		PFV2.Rhi.SA	PFV2.Phy.pRMF	-46.21508*	5.15458	9.62097e-12	-59.8495	-32.5806
	PFV1.Rhi.nMF	-0.315382	6.44653	0.998681	-15.7383	15.1075			PFV2.Phy.SMF	-33.79113*	5.299	1.92096e-07	-47.8076	-19.7747
PFV1.Rhi.SA	PFV1.Rhi.RMF	-23.16429*	6.13566	0.000932492	-37.8435	-8.48511			PFV2.Phy.nMF	-64.86350*	4.52236	6.04961e-13	-76.8256	-52.9014
	PFV1.Rhi.nMF	-23.47967*	6.70672	0.0022675	-39.5251	-7.43428		PFV2.Phy.nMF	PFV2.Phy.pRMF	18.64842*	5.2052	0.00379023	4.88009	32.4168
PFV1.Rhi.nMF	PFV1.Rhi.RMF	0.315382	6.44653	0.998681	-15.1075	15.7383			PFV2.Phy.SMF	31.07238*	5.34825	1.65444e-06	16.9257	45.2191
	PFV1.Rhi.SA	23.47967*	6.70672	0.0022675	7.43428	39.5251			PFV2.Rhi.SA	64.86350*	4.52236	6.04961e-13	52.9014	76.8256
*. The mean difference is significant at the 0.05 level.								*. The mean difference is significant at the 0.05 level.
Multiple Comparisons
Dependent Variable:	APD
Tukey HSD
(I) AppGroups		Mean Difference (I-J)	Std. Error	Sig.	95% Confidence Interval
					Lower Bound	Upper Bound
PFV1.Rhi.RMF	PFV1.Rhi.SA	20.77937*	5.85489	0.00194628	6.77191	34.7868
	PFV1.Rhi.nMF	-8.15382	6.15153	0.38574	-22.8709	6.56332
PFV1.Rhi.SA	PFV1.Rhi.RMF	-20.77937*	5.85489	0.00194628	-34.7868	-6.77191
	PFV1.Rhi.nMF	-28.93318*	6.39982	6.85979e-05	-44.2443	-13.622
PFV1.Rhi.nMF	PFV1.Rhi.RMF	8.15382	6.15153	0.38574	-6.56332	22.8709
	PFV1.Rhi.SA	28.93318*	6.39982	6.85979e-05	13.622	44.2443
*. The mean difference is significant at the 0.05 level.
Multiple Comparisons
Dependent Variable:	APD
Tukey HSD
(I) AppGroups		Mean Difference (I-J)	Std. Error	Sig.	95% Confidence Interval
					Lower Bound	Upper Bound
PFV1.Rhi.RMF	PFV1.Rhi.SA	17.52857*	6.68723	0.0283959	1.5298	33.5273
	PFV1.Rhi.nMF	-13.1561	7.02604	0.153983	-29.9654	3.65326
PFV1.Rhi.SA	PFV1.Rhi.RMF	-17.52857*	6.68723	0.0283959	-33.5273	-1.5298
	PFV1.Rhi.nMF	-30.68466*	7.30962	0.000219508	-48.1725	-13.1969
PFV1.Rhi.nMF	PFV1.Rhi.RMF	13.1561	7.02604	0.153983	-3.65326	29.9654
	PFV1.Rhi.SA	30.68466*	7.30962	0.000219508	13.1969	48.1725
*. The mean difference is significant at the 0.05 level.

## Sheet: PD% PHY MF PFV2
PHY MF. PFV2. RMF (PERCENTAGE DISEASE)
DPI	P1	P2	P3	P4	P5	P6	P7	P8	P9	P10	P11	Average PD	STDEV	SE		Day 1				Day 10				Day 20				Day 30				Day 40				Day 50				Day 60
1	0	0	0	0	0	0	0	0	0	0	0	0	0	0		0	0	0		0	0	33.3333		0	0	50		0	0	60		16.6667	0	50		25	0	57.1429		25	0	50
2	0	0	0	0	0	0	0	0	0	0	0	0	0	0		0	0	0		0	0	33.3333		0	0	75		33.3333	0	80		33.3333	0	100		33.3333	0	85.7143		25	0	75
3	0	0	0	0	0	0	0	0	0	0	0	0	0	0		0	0	0		0	0	0		0	0	16.6667		0	0	50		16.6667	12.5	62.5		25	0	66.6667		25	0	66.6667
4	0	0	0	0	0	0	0	0	0	0	0	0	0	0		0	0	0		0	0	0		0	0	40		0	0	85.7143		0	11.1111	87.5		0	11.1111	77.7778		0	11.1111	77.7778
5	0	0	0	0	0	0	0	0	0	0	0	0	0	0		0	0	0		0	0	0		0	0	0		25	0	0		25	0	25		25	0	50		25	0	62.5
6	0	0	0	0	0	0	0	0	0	0	0	0	0	0		0	0	0		0	0	0		0	0	0		0	0	12.5		0	12.5	25		14.2857	0	50		12.5	0	62.5
7	0	0	0	0	0	0	0	0	0	0	0	0	0	0		0	0	0		0	0	0		0	0	0		16.6667	0	12.5		33.3333	0	22.2222		28.5714	0	40		25	0	54.5455
8	0	0	0	0	0	0	0	0	0	0	0	0	0	0		0	0	0		0	0	0		0	0	0		28.5714	0	12.5		37.5	0	25		50	0	50		50	0	75
9	0	0	0	0	0	0	0	0	0	0	0	0	0	0		0	0	0		0	0	0		0	0	0		0	0	12.5		0	28.5714	25		0	25	50		0	25	66.6667
10	0	0	0	0	0	0	0	0	0	0	0	0	0	0		0	0	0		0	0	0		0	0	0		0	0	12.5		16.6667	12.5	25		25	0	50		25	0	75
11	0	0	0	0	0	0	0	0	0	0	0	0	0	0		0	0	0		0	0	0		0	0	0		16.6667	0	12.5		28.5714	12.5	25		50	0	44.4444		50	0	80
12	0	0	0	0	0	0	0	0	0	0	0	0	0	0			0	0			0	0			0	0			0	12.5			0	25			0	50			0	75
13	0	0	0	0	0	0	0	0	0	0	0	0	0	0			0	0			0	0			20	0			20	20			42.8571	33.3333			50	57.1429			50	75
14	0	0	0	0	0	0	0	0	0	0	0	0	0	0			0	0			0	0			20	0			20	20			28.5714	33.3333			25	57.1429			25	100
15	0	0	0	0	0	0	0	0	0	0	0	0	0	0			0	0			0	0			0	0			0	20			0	33.3333			0	57.1429			0	75
16	0	0	0	0	0	0	0	0	0	0	0	0	0	0			0	0			0	0			0	0			0	12.5			28.5714	25			25	50			25	75
17	0	0	0	0	0	0	0	0	0	0	0	0	0	0			0	0			0	0			0	0			0	20			14.2857	33.3333			22.2222	57.1429			22.2222	80
18	0	0	0	0	0	0	0	0	0	0	0	0	0	0			0	0			0	0			0	0			0	20			0	33.3333			10	57.1429			10	66.6667
19	0	0	0	0	0	0	0	0	0	0	0	0	0	0			0	0			0	0			0	25			0	20			0	33.3333			0	57.1429			0	100
20	0	0	0	0	0	0	0	0	0	0	0	0	0	0			0				0				0				0				0				0				0
21	0	0	0	0	0	0	0	0	0	0	0	0	0	0
22	0	0	0	0	16.6667	0	0	0	0	0	0	1.51515	5.02519	1.51515
23	0	0	0	0	16.6667	0	0	0	0	0	0	1.51515	5.02519	1.51515
24	0	0	0	0	16.6667	0	0	0	0	0	0	1.51515	5.02519	1.51515
25	0	0	0	0	16.6667	0	20	0	0	0	0	3.33333	7.45356	2.24733
26	0	0	0	0	16.6667	0	20	0	0	0	0	3.33333	7.45356	2.24733
27	0	33.3333	0	0	16.6667	0	20	0	0	0	0	6.36364	11.5907	3.49472
28	0	33.3333	0	0	16.6667	0	20	0	0	0	0	6.36364	11.5907	3.49472
29	0	33.3333	0	0	25	0	16.6667	0	0	0	16.6667	8.33333	12.3603	3.72678
30	0	33.3333	0	0	25	0	16.6667	28.5714	0	0	16.6667	10.9307	13.3929	4.03812
31	0	33.3333	0	0	25	0	33.3333	28.5714	0	16.6667	16.6667	13.961	14.4052	4.34332
32	0	33.3333	0	0	25	0	33.3333	28.5714	0	16.6667	16.6667	13.961	14.4052	4.34332
33	0	33.3333	0	0	25	0	33.3333	25	0	16.6667	16.6667	13.6364	14.0795	4.24513
34	0	33.3333	0	0	25	0	33.3333	25	0	16.6667	16.6667	13.6364	14.0795	4.24513
35	0	33.3333	0	0	25	0	33.3333	25	0	16.6667	33.3333	15.1515	15.2835	4.60815
36	16.6667	33.3333	16.6667	0	25	0	33.3333	25	0	16.6667	28.5714	17.7489	12.871	3.88074
37	16.6667	33.3333	16.6667	0	25	0	33.3333	37.5	0	16.6667	28.5714	18.8853	14.071	4.24258
38	16.6667	33.3333	16.6667	0	25	0	33.3333	37.5	0	16.6667	28.5714	18.8853	14.071	4.24258
39	16.6667	33.3333	16.6667	0	25	0	33.3333	37.5	0	16.6667	28.5714	18.8853	14.071	4.24258
40	16.6667	33.3333	16.6667	0	25	0	33.3333	37.5	0	16.6667	28.5714	18.8853	14.071	4.24258
41	33.3333	33.3333	33.3333	0	25	0	33.3333	37.5	0	16.6667	28.5714	21.9156	15.1214	4.55928
42	33.3333	33.3333	33.3333	0	25	0	33.3333	37.5	0	16.6667	28.5714	21.9156	15.1214	4.55928
43	33.3333	33.3333	33.3333	0	25	0	28.5714	37.5	0	16.6667	28.5714	21.4827	14.8272	4.47056
44	33.3333	33.3333	33.3333	0	25	14.2857	28.5714	37.5	0	16.6667	42.8571	24.0801	14.5642	4.39126
45	33.3333	33.3333	33.3333	0	25	14.2857	28.5714	37.5	0	16.6667	37.5	23.5931	13.9501	4.20612
46	33.3333	33.3333	33.3333	0	25	14.2857	28.5714	37.5	0	16.6667	37.5	23.5931	13.9501	4.20612
47	33.3333	33.3333	33.3333	0	25	14.2857	28.5714	37.5	0	25	37.5	24.3506	13.7613	4.1492
48	25	33.3333	25	0	25	14.2857	28.5714	37.5	0	25	37.5	22.8355	13.0689	3.94042
49	25	33.3333	25	0	25	14.2857	28.5714	50	0	25	37.5	23.9719	14.8883	4.489
50	25	33.3333	25	0	25	14.2857	28.5714	50	0	25	50	25.1082	16.4221	4.95146
51	25	33.3333	25	0	25	12.5	25	50	0	25	50	24.6212	16.5049	4.97641
52	25	33.3333	25	0	25	12.5	25	50	0	25	50	24.6212	16.5049	4.97641
53	25	33.3333	25	0	25	12.5	25	50	0	25	50	24.6212	16.5049	4.97641
54	25	33.3333	25	0	25	12.5	25	50	0	25	50	24.6212	16.5049	4.97641
55	25	33.3333	25	0	25	12.5	25	50	0	25	50	24.6212	16.5049	4.97641
56	25	33.3333	25	0	25	12.5	25	50	0	25	50	24.6212	16.5049	4.97641
57	25	25	25	0	25	12.5	25	50	0	25	50	23.8636	16.2544	4.90088
58	25	25	25	0	25	12.5	25	50	0	25	50	23.8636	16.2544	4.90088
59	25	25	25	0	25	12.5	25	50	0	25	50	23.8636	16.2544	4.90088
60	25	25	25	0	25	12.5	25	50	0	25	50	23.8636	16.2544	4.90088
PHY MF. PFV2. SMF (PERCENTAGE DISEASE)
DPI	P1	P2	P3	P4	P5	P6	P7	P8	P9	P10	P11	P12	Average PD	stdev	se
1	0	0	0	0	0	0	0	0	0	0	0	0	0	0	0
2	0	0	0	0	0	0	0	0	0	0	0	0	0	0	0
3	0	0	0	0	0	0	0	0	0	0	0	0	0	0	0
4	0	0	0	0	0	0	0	0	0	0	0	0	0	0	0
5	0	0	0	0	0	0	0	0	0	0	0	0	0	0	0
6	0	0	0	0	0	0	0	0	0	0	0	0	0	0	0
7	0	0	0	0	0	0	0	0	0	0	0	0	0	0	0
8	0	0	0	0	0	0	0	0	0	0	0	0	0	0	0
9	0	0	0	0	0	0	0	0	0	0	0	0	0	0	0
10	0	0	0	0	0	0	0	0	0	0	0	0	0	0	0
11	0	0	0	0	0	0	0	0	0	0	0	0	0	0	0
12	0	0	0	0	0	0	0	0	0	0	0	0	0	0	0
13	0	0	0	0	0	0	0	0	0	0	0	0	0	0	0
14	0	0	0	0	0	0	0	0	0	0	0	0	0	0	0
15	0	0	0	0	0	0	0	0	0	0	0	0	0	0	0
16	0	0	0	0	0	0	0	0	0	0	0	0	0	0	0
17	0	0	0	0	0	0	0	0	0	0	0	0	0	0	0
18	0	0	0	0	0	0	0	0	0	0	0	0	0	0	0
19	0	0	0	0	0	0	0	0	0	0	0	0	0	0	0
20	0	0	0	0	0	0	0	0	0	0	0	0	0	0	0
21	16.6667	0	16.6667	0	0	0	0	0	0	0	0	33.3333	5.55556	10.8556	3.13376
22	16.6667	0	16.6667	0	0	0	0	0	0	0	0	25	4.86111	9.03021	2.6068
23	28.5714	0	28.5714	0	0	0	0	0	0	0	0	25	6.84524	12.4147	3.58381
24	28.5714	33.3333	28.5714	0	0	0	0	0	0	0	0	25	9.62302	14.3259	4.13552
25	28.5714	33.3333	28.5714	0	0	0	0	0	0	0	0	25	9.62302	14.3259	4.13552
26	42.8571	33.3333	42.8571	0	0	0	0	0	0	0	0	25	12.004	18.2917	5.28035
27	42.8571	28.5714	42.8571	0	0	0	0	0	0	0	0	25	11.6071	17.8328	5.14788
28	42.8571	28.5714	42.8571	33.3333	0	0	0	0	0	0	0	25	14.3849	18.446	5.3249
29	42.8571	28.5714	42.8571	33.3333	0	0	0	0	0	0	0	25	14.3849	18.446	5.3249
30	50	50	50	33.3333	0	0	25	0	0	0	0	25	19.4444	22.0002	6.3509
31	50	50	50	33.3333	0	14.2857	25	0	0	0	0	25	20.6349	21.2252	6.12718
32	50	50	50	33.3333	0	14.2857	25	0	0	0	0	25	20.6349	21.2252	6.12718
33	50	44.4444	50	33.3333	0	14.2857	25	0	0	0	0	25	20.172	20.5771	5.94011
34	55.5556	44.4444	55.5556	57.1429	0	14.2857	25	0	0	0	0	25	23.082	24.2603	7.00335
35	55.5556	66.6667	55.5556	57.1429	0	14.2857	25	0	0	0	0	25	24.9339	26.7587	7.72457
36	55.5556	60	55.5556	57.1429	0	14.2857	40	0	0	0	0	25	25.6283	26.2601	7.58063
37	50	60	50	57.1429	0	14.2857	40	0	0	0	0	25	24.7024	25.1756	7.26756
38	50	60	50	57.1429	0	28.5714	40	0	0	0	0	50	27.9762	25.9188	7.48211
39	50	60	50	57.1429	0	28.5714	40	0	0	0	0	50	27.9762	25.9188	7.48211
40	50	54.5455	50	57.1429	0	28.5714	40	0	0	0	0	40	26.6883	24.6975	7.12956
41	50	54.5455	50	57.1429	0	28.5714	40	0	25	0	0	40	28.7716	23.2538	6.7128
42	50	54.5455	50	57.1429	0	28.5714	40	0	25	0	0	40	28.7716	23.2538	6.7128
43	50	50	50	50	0	28.5714	40	20	25	0	0	40	29.4643	20.5019	5.91838
44	41.6667	53.8462	41.6667	62.5	14.2857	28.5714	40	20	25	0	0	40	30.6281	19.6939	5.68515
45	50	53.8462	50	62.5	14.2857	28.5714	40	20	20	0	20	40	33.2669	18.9396	5.46739
46	50	50	50	62.5	14.2857	28.5714	40	20	20	0	20	40	32.9464	18.589	5.36618
47	50	50	50	62.5	14.2857	25	40	20	20	0	20	40	32.6488	18.6937	5.3964
48	50	57.1429	50	62.5	14.2857	25	40	20	20	0	20	40	33.244	19.3969	5.5994
49	46.1538	57.1429	46.1538	62.5	14.2857	25	40	20	20	0	20	40	32.603	18.8427	5.43941
50	53.8462	57.1429	53.8462	62.5	14.2857	25	40	20	20	0	20	40	33.8851	20.0478	5.78731
51	53.8462	53.3333	53.8462	62.5	28.5714	25	33.3333	33.3333	40	0	40	40	38.647	16.7603	4.83829
52	53.8462	53.3333	53.8462	75	28.5714	37.5	33.3333	33.3333	33.3333	0	33.3333	50	40.4525	18.5825	5.3643
53	53.8462	53.3333	53.8462	75	28.5714	37.5	33.3333	33.3333	33.3333	0	33.3333	50	40.4525	18.5825	5.3643
54	57.1429	66.6667	57.1429	75	28.5714	37.5	33.3333	33.3333	33.3333	0	33.3333	50	42.1131	20.1921	5.82895
55	57.1429	66.6667	57.1429	75	25	37.5	33.3333	33.3333	33.3333	0	33.3333	50	41.8155	20.4347	5.89899
56	57.1429	66.6667	57.1429	75	50	37.5	33.3333	33.3333	33.3333	0	33.3333	50	43.8988	19.8299	5.72441
57	57.1429	62.5	57.1429	75	50	37.5	33.3333	33.3333	33.3333	0	33.3333	50	43.5516	19.4274	5.60821
58	57.1429	62.5	57.1429	75	50	37.5	33.3333	33.3333	25	0	33.3333	50	42.8571	19.9673	5.76407
59	57.1429	62.5	57.1429	75	50	37.5	33.3333	33.3333	25	0	33.3333	50	42.8571	19.9673	5.76407
60	57.1429	62.5	57.1429	75	50	37.5	33.3333	33.3333	25	0	33.3333	50	42.8571	19.9673	5.76407
PHY MF. PFV2. pRMF (PERCENTAGE DISEASE)
DPI	P1	P2	P3	average								stdev	se
1	0	0	0	0								0	0
2	0	0	0	0								0	0
3	0	0	0	0								0	0
4	0	0	0	0								0	0
5	0	0	0	0								0	0
6	0	0	0	0								0	0
7	0	0	0	0								0	0
8	0	0	0	0								0	0
9	0	0	0	0								0	0
10	0	0	0	0								0	0
11	0	0	25	8.33333								14.4338	8.33333
12	0	0	40	13.3333								23.094	13.3333
13	0	0	40	13.3333								23.094	13.3333
14	0	0	40	13.3333								23.094	13.3333
15	0	0	40	13.3333								23.094	13.3333
16	0	0	50	16.6667								28.8675	16.6667
17	0	0	50	16.6667								28.8675	16.6667
18	0	0	37.5	12.5								21.6506	12.5
19	0	0	37.5	12.5								21.6506	12.5
20	14.2857	0	33.3333	15.873								16.7233	9.65518
21	14.2857	12.5	44.4444	23.7434								17.9499	10.3634
22	14.2857	12.5	44.4444	23.7434								17.9499	10.3634
23	14.2857	12.5	40	22.2619								15.3876	8.88402
24	14.2857	12.5	40	22.2619								15.3876	8.88402
25	14.2857	12.5	36.3636	21.0498								13.2922	7.67426
26	14.2857	12.5	36.3636	21.0498								13.2922	7.67426
27	25	20	50	31.6667								16.0728	9.27961
28	25	20	50	31.6667								16.0728	9.27961
29	25	20	50	31.6667								16.0728	9.27961
30	25	20	50	31.6667								16.0728	9.27961
31	25	30	50	35								13.2288	7.63763
32	25	30	46.1538	33.7179								11.0562	6.38328
33	25	30	46.1538	33.7179								11.0562	6.38328
34	25	30	46.1538	33.7179								11.0562	6.38328
35	44.4444	40	46.1538	43.5328								3.17661	1.83401
36	44.4444	40	42.8571	42.4339								2.25225	1.30034
37	44.4444	40	42.8571	42.4339								2.25225	1.30034
38	40	40	42.8571	40.9524								1.64957	0.952381
39	40	40	42.8571	40.9524								1.64957	0.952381
40	40	40	42.8571	40.9524								1.64957	0.952381
41	36.3636	40	42.8571	39.7403								3.25454	1.87901
42	36.3636	40	42.8571	39.7403								3.25454	1.87901
43	33.3333	40	42.8571	38.7302								4.88724	2.82165
44	33.3333	40	42.8571	38.7302								4.88724	2.82165
45	33.3333	40	42.8571	38.7302								4.88724	2.82165
46	33.3333	40	42.8571	38.7302								4.88724	2.82165
47	38.4615	40	42.8571	40.4396								2.23053	1.28779
48	38.4615	60	57.1429	51.8681								11.698	6.75385
49	38.4615	60	57.1429	51.8681								11.698	6.75385
50	38.4615	60	57.1429	51.8681								11.698	6.75385
51	38.4615	60	57.1429	51.8681								11.698	6.75385
52	46.1538	60	57.1429	54.4322								7.31024	4.22057
53	46.1538	60	57.1429	54.4322								7.31024	4.22057
54	42.8571	60	57.1429	53.3333								9.18443	5.30263
55	42.8571	60	64.2857	55.7143								11.3389	6.54654
56	42.8571	60	64.2857	55.7143								11.3389	6.54654
57	42.8571	60	64.2857	55.7143								11.3389	6.54654
58	42.8571	60	64.2857	55.7143								11.3389	6.54654
59	42.8571	60	64.2857	55.7143								11.3389	6.54654
60	42.8571	60	64.2857	55.7143								11.3389	6.54654
Phylo MF. PFV2. SA (PERCENTAGE DISEASE)
DPI	P1	P2	P3	P4	P5	P6	P7	P8	P9	P10	P11	P12	P13	P14	P15	P16	P17	P18	P19	P20	Average PD
1	0	0	0	0	0	0	0	0	0	0	0	0	0	0	0	0	0	0	0	0	0	0	0
2	0	0	0	0	0	0	0	0	0	0	0	0	0	0	0	0	0	0	0	0	0	0	0
3	0	0	0	0	0	0	0	0	0	0	0	0	0	0	0	0	0	0	0	0	0	0	0
4	0	0	0	0	0	0	0	0	0	0	0	0	0	0	0	0	0	0	0	0	0	0	0
5	0	0	0	0	0	0	0	0	0	0	0	0	0	0	0	0	0	0	0	0	0	0	0
6	0	0	0	0	0	0	0	0	0	0	0	0	0	0	0	0	0	0	0	0	0	0	0
7	0	0	0	0	0	0	0	0	0	0	0	0	0	0	0	0	0	0	0	0	0	0	0
8	0	0	0	0	0	0	0	0	0	0	0	0	0	0	0	0	0	0	0	0	0	0	0
9	0	0	0	0	0	0	0	0	0	0	0	0	0	0	0	0	0	0	0	0	0	0	0
10	0	0	0	0	0	0	0	0	0	0	0	0	0	0	0	0	0	0	0	0	0	0	0
11	0	0	0	0	0	0	0	0	0	0	0	0	0	0	0	0	0	0	0	0	0	0	0
12	0	0	0	0	0	0	0	0	0	0	0	0	0	0	0	0	0	0	0	0	0	0	0
13	0	0	0	0	0	0	0	0	0	0	0	0	0	0	0	0	0	0	0	0	0	0	0
14	0	0	0	0	0	0	0	0	0	0	0	0	0	0	0	0	0	0	0	0	0	0	0
15	0	0	0	0	0	0	0	0	0	0	0	0	25	0	0	0	0	0	0	0	1.25	5.59017	1.25004
16	0	0	0	0	0	0	0	0	0	0	0	0	25	0	0	0	0	0	0	0	1.25	5.59017	1.25004
17	0	0	0	0	0	0	0	0	0	0	0	0	25	0	0	0	0	0	0	0	1.25	5.59017	1.25004
18	0	0	0	0	0	0	0	0	0	0	0	0	20	0	0	0	0	0	0	0	1	4.47214	1.00003
19	0	0	0	0	0	0	0	0	0	0	0	0	20	20	0	0	0	0	0	0	2	6.15587	1.37654
20	0	0	0	0	0	0	0	0	0	0	0	0	20	20	0	0	0	0	0	0	2	6.15587	1.37654
21	0	0	0	0	0	0	0	0	0	0	0	0	20	20	0	0	0	0	0	0	2	6.15587	1.37654
22	0	0	0	0	0	0	0	0	0	0	0	0	20	20	0	0	0	0	0	0	2	6.15587	1.37654
23	0	0	0	0	0	0	0	0	20	0	0	0	20	20	0	0	0	0	0	0	3	7.32695	1.63841
24	0	0	0	0	0	0	0	0	20	0	0	0	20	20	0	20	0	0	0	0	4	8.20783	1.83538
25	0	0	0	0	0	0	0	0	16.6667	0	0	0	16.6667	16.6667	0	16.6667	0	0	0	0	3.33333	6.83986	1.52948
26	0	0	0	0	0	0	0	0	16.6667	0	0	0	16.6667	16.6667	0	16.6667	0	0	0	0	3.33333	6.83986	1.52948
27	0	0	0	0	0	0	0	0	16.6667	0	0	0	16.6667	16.6667	0	16.6667	0	0	0	0	3.33333	6.83986	1.52948
28	0	0	0	0	0	0	0	0	16.6667	0	0	0	16.6667	16.6667	0	16.6667	0	0	0	0	3.33333	6.83986	1.52948
29	0	0	14.2857	14.2857	0	14.2857	0	0	16.6667	14.2857	14.2857	0	16.6667	16.6667	0	16.6667	0	0	0	0	6.90476	7.87402	1.76074
30	0	0	14.2857	14.2857	0	14.2857	0	0	16.6667	14.2857	14.2857	0	33.3333	16.6667	0	16.6667	0	0	0	0	7.7381	9.64444	2.15663
31	0	0	14.2857	12.5	0	14.2857	0	0	16.6667	14.2857	14.2857	0	33.3333	33.3333	0	16.6667	0	0	0	0	8.48214	11.0297	2.46638
32	0	0	14.2857	12.5	0	14.2857	0	0	33.3333	14.2857	14.2857	0	33.3333	33.3333	0	16.6667	16.6667	0	0	0	10.1488	12.1428	2.71529
33	0	0	14.2857	12.5	0	14.2857	0	0	33.3333	14.2857	14.2857	0	33.3333	33.3333	0	16.6667	16.6667	0	0	0	10.1488	12.1428	2.71529
34	0	0	12.5	12.5	0	12.5	0	0	33.3333	12.5	12.5	0	33.3333	33.3333	0	16.6667	16.6667	0	0	0	9.79167	12.0364	2.69149
35	0	0	12.5	12.5	0	12.5	0	0	28.5714	12.5	12.5	0	28.5714	28.5714	0	14.2857	14.2857	0	0	0	8.83929	10.4522	2.33726
36	0	0	12.5	12.5	0	12.5	0	0	28.5714	12.5	12.5	0	28.5714	28.5714	0	28.5714	14.2857	0	0	0	9.55357	11.2979	2.52637
37	0	0	12.5	11.1111	0	12.5	0	0	28.5714	12.5	12.5	0	28.5714	28.5714	0	28.5714	14.2857	0	0	0	9.48413	11.2831	2.52306
38	0	0	12.5	11.1111	0	12.5	0	0	28.5714	12.5	12.5	0	42.8571	28.5714	0	28.5714	14.2857	0	0	0	10.1984	12.8925	2.88293
39	0	0	12.5	11.1111	0	12.5	0	0	28.5714	12.5	12.5	0	42.8571	28.5714	0	28.5714	14.2857	0	0	0	10.1984	12.8925	2.88293
40	0	0	12.5	11.1111	0	12.5	0	0	28.5714	12.5	12.5	0	42.8571	28.5714	0	28.5714	14.2857	0	0	0	10.1984	12.8925	2.88293
41	0	0	12.5	11.1111	0	12.5	0	0	28.5714	12.5	12.5	0	42.8571	28.5714	0	28.5714	14.2857	14.2857	0	0	10.9127	12.6919	2.83808
42	0	0	12.5	11.1111	0	12.5	0	0	28.5714	12.5	12.5	0	42.8571	28.5714	0	28.5714	14.2857	14.2857	0	0	10.9127	12.6919	2.83808
43	0	0	12.5	11.1111	0	12.5	0	0	28.5714	12.5	12.5	0	42.8571	28.5714	0	28.5714	14.2857	14.2857	0	0	10.9127	12.6919	2.83808
44	0	0	12.5	11.1111	0	12.5	0	0	25	12.5	12.5	0	37.5	25	0	25	12.5	12.5	0	0	9.93056	11.1683	2.49738
45	0	0	12.5	11.1111	0	12.5	0	0	25	12.5	12.5	0	37.5	25	0	25	12.5	12.5	0	0	9.93056	11.1683	2.49738
46	0	0	12.5	11.1111	0	12.5	0	0	25	12.5	12.5	0	37.5	25	0	25	25	12.5	0	0	10.5556	11.6587	2.60703
47	0	0	12.5	11.1111	0	12.5	0	0	25	12.5	12.5	0	37.5	25	0	25	25	12.5	0	0	10.5556	11.6587	2.60703
48	0	0	0	11.1111	0	0	0	0	25	0	0	0	37.5	25	0	25	25	12.5	0	0	8.05556	12.3291	2.75695
49	0	0	0	11.1111	0	0	0	0	25	0	0	0	37.5	25	0	25	22.2222	12.5	0	0	7.91667	12.1424	2.7152
50	0	0	0	11.1111	0	0	0	0	25	0	0	0	50	25	0	25	22.2222	10	0	0	8.41667	13.9085	3.11013
51	0	0	0	11.1111	0	0	0	0	25	0	0	0	50	25	0	25	22.2222	10	0	0	8.41667	13.9085	3.11013
52	0	0	0	11.1111	0	0	0	0	25	0	0	0	50	25	0	25	22.2222	10	0	0	8.41667	13.9085	3.11013
53	0	0	0	11.1111	0	0	0	0	25	0	0	0	50	25	0	25	22.2222	10	0	0	8.41667	13.9085	3.11013
54	0	0	0	11.1111	0	0	0	0	25	0	0	0	50	25	0	25	22.2222	10	0	0	8.41667	13.9085	3.11013
55	0	0	0	11.1111	0	0	0	0	25	0	0	0	50	25	0	25	22.2222	10	0	0	8.41667	13.9085	3.11013
56	0	0	0	11.1111	0	0	0	0	25	0	0	0	50	25	0	25	22.2222	10	0	0	8.41667	13.9085	3.11013
57	0	0	0	11.1111	0	0	0	0	25	0	0	0	50	25	0	25	22.2222	10	0	0	8.41667	13.9085	3.11013
58	0	0	0	11.1111	0	0	0	0	25	0	0	0	50	25	0	25	22.2222	10	0	0	8.41667	13.9085	3.11013
59	0	0	0	11.1111	0	0	0	0	25	0	0	0	50	25	0	25	22.2222	10	0	0	8.41667	13.9085	3.11013
60	0	0	0	11.1111	0	0	0	0	25	0	0	0	50	25	0	25	22.2222	10	0	0	8.41667	13.9085	3.11013
Phylo MF. PFV2. nMF (PERCENTAGE DISEASE)
DPI	P1	P2	P3	P4	P5	P6	P7	P8	P9	P10	P11	P12	P13	P14	P15	P16	P17	P18	P19	Average PD
1	0	0	0	0	0	0	0	0	0	0	0	0	0	0	0	0	0	0	0	0	0	0
2	0	0	0	0	0	0	0	0	0	0	0	0	0	0	0	0	0	0	0	0	0	0
3	0	0	0	0	0	0	0	0	0	0	0	0	0	0	0	0	0	0	0	0	0	0
4	0	0	0	0	0	0	0	0	0	0	0	0	0	0	0	0	0	0	0	0	0	0
5	0	0	0	0	0	0	0	0	0	0	0	0	0	0	0	0	0	0	0	0	0	0
6	0	0	0	0	0	0	0	0	0	0	0	0	0	0	0	0	0	0	0	0	0	0
7	0	50	0	0	0	0	0	0	0	0	0	0	0	0	0	0	0	0	0	2.63158	11.4708	2.63152
8	0	50	0	0	0	0	0	0	0	0	0	0	0	0	0	0	0	0	0	2.63158	11.4708	2.63152
9	33.3333	50	0	0	0	0	0	0	0	0	0	0	0	0	0	0	0	0	0	4.38596	13.428	3.08053
10	33.3333	33.3333	0	0	0	0	0	0	0	0	0	0	0	0	0	0	0	0	0	3.50877	10.5101	2.41112
11	33.3333	33.3333	0	0	0	0	0	0	0	0	0	0	0	0	0	0	0	0	0	3.50877	10.5101	2.41112
12	33.3333	33.3333	0	0	0	0	0	0	0	0	0	0	0	0	0	0	0	0	0	3.50877	10.5101	2.41112
13	33.3333	33.3333	0	0	0	0	0	0	0	0	0	0	0	0	0	0	0	0	0	3.50877	10.5101	2.41112
14	33.3333	66.6667	20	0	0	0	0	0	0	0	0	0	0	0	0	0	0	0	0	6.31579	16.9929	3.89835
15	33.3333	66.6667	20	0	0	0	0	0	0	0	0	0	0	0	0	0	0	0	0	6.31579	16.9929	3.89835
16	33.3333	66.6667	20	20	0	0	0	0	0	0	0	0	0	0	0	0	0	0	0	7.36842	17.1982	3.94544
17	25	50	20	20	0	0	0	0	0	0	0	0	0	0	0	0	0	0	0	6.05263	13.3935	3.07261
18	50	50	20	20	0	0	0	0	0	0	0	0	0	0	0	0	0	0	0	7.36842	16.2761	3.73391
19	50	75	16.6667	20	0	0	0	0	0	0	0	0	0	0	0	0	0	0	25	9.82456	20.5397	4.71203
20	50	75	16.6667	40	0	0	0	0	0	0	0	0	0	0	0	0	0	0	25	10.8772	21.5765	4.94988
21	50	75	16.6667	40	0	0	0	0	0	0	0	0	0	0	0	0	0	25	25	12.193	21.6385	4.9641
22	50	75	33.3333	40	0	0	0	14.2857	0	0	0	0	0	0	0	0	0	25	25	13.8221	21.9346	5.03202
23	50	75	33.3333	50	0	0	0	12.5	0	0	0	0	0	0	0	12.5	0	25	25	14.9123	22.4518	5.15067
24	50	75	33.3333	50	0	0	0	12.5	0	0	0	0	0	0	0	12.5	0	25	25	14.9123	22.4518	5.15067
25	50	75	33.3333	66.6667	0	0	0	12.5	0	0	0	0	0	0	0	12.5	0	25	25	15.7895	24.1594	5.54243
26	50	100	33.3333	66.6667	0	0	14.2857	12.5	12.5	12.5	12.5	12.5	25	25	25	12.5	25	25	25	25.7519	23.9758	5.5003
27	50	100	33.3333	83.3333	0	0	14.2857	12.5	12.5	12.5	12.5	12.5	25	25	25	12.5	25	25	25	26.6291	25.792	5.91695
28	40	100	33.3333	83.3333	0	12.5	14.2857	12.5	12.5	12.5	12.5	12.5	20	20	20	12.5	20	20	20	25.1817	25.0612	5.7493
29	40	80	33.3333	71.4286	0	12.5	12.5	12.5	12.5	12.5	12.5	12.5	20	20	20	12.5	20	20	20	23.4085	20.3469	4.66779
30	60	80	50	85.7143	0	12.5	12.5	12.5	12.5	12.5	12.5	12.5	20	20	20	12.5	20	20	20	26.0902	24.2254	5.55755
31	60	80	42.8571	85.7143	12.5	12.5	12.5	12.5	12.5	12.5	12.5	12.5	20	20	20	12.5	20	20	20	26.3722	23.3042	5.34624
32	60	80	42.8571	100	12.5	12.5	12.5	12.5	12.5	12.5	12.5	12.5	20	20	20	12.5	20	20	20	27.1241	25.4563	5.83994
33	60	100	42.8571	100	12.5	12.5	12.5	12.5	12.5	12.5	12.5	12.5	20	20	20	12.5	20	20	40	29.2293	28.0973	6.44582
34	60	100	57.1429	100	12.5	12.5	12.5	12.5	12.5	12.5	12.5	12.5	20	20	20	12.5	20	20	40	29.9812	28.6676	6.57665
35	60	83.3333	57.1429	87.5	25	25	25	25	25	25	25	25	40	40	40	25	40	40	40	39.6303	19.5083	4.4754
36	50	83.3333	57.1429	87.5	25	25	22.2222	25	25	25	25	25	33.3333	33.3333	33.3333	25	33.3333	33.3333	33.3333	36.8525	19.3253	4.43342
37	50	83.3333	57.1429	87.5	25	25	22.2222	25	25	25	25	25	33.3333	33.3333	33.3333	25	33.3333	33.3333	33.3333	36.8525	19.3253	4.43342
38	50	83.3333	50	87.5	25	25	22.2222	25	25	25	25	25	33.3333	33.3333	33.3333	25	33.3333	33.3333	33.3333	36.4766	18.9749	4.35305
39	50	83.3333	50	87.5	25	25	22.2222	25	25	25	25	25	33.3333	33.3333	33.3333	25	33.3333	33.3333	33.3333	36.4766	18.9749	4.35305
40	50	100	62.5	87.5	25	25	22.2222	25	25	25	25	25	33.3333	33.3333	33.3333	25	33.3333	33.3333	33.3333	38.0117	22.0732	5.06383
41	50	100	62.5	77.7778	25	25	22.2222	25	25	25	25	25	33.3333	33.3333	33.3333	25	33.3333	33.3333	50	38.3772	21.1104	4.84293
42	50	100	62.5	77.7778	25	25	22.2222	25	25	25	25	25	33.3333	33.3333	33.3333	25	33.3333	33.3333	50	38.3772	21.1104	4.84293
43	50	85.7143	62.5	77.7778	25	25	22.2222	25	25	25	25	25	33.3333	33.3333	33.3333	25	33.3333	33.3333	50	37.6253	18.9361	4.34413
44	42.8571	85.7143	62.5	77.7778	37.5	37.5	33.3333	37.5	37.5	37.5	37.5	37.5	42.8571	42.8571	42.8571	37.5	42.8571	42.8571	42.8571	45.2277	14.2508	3.26929
45	42.8571	85.7143	62.5	77.7778	37.5	37.5	44.4444	37.5	50	50	50	50	57.1429	57.1429	57.1429	50	57.1429	57.1429	57.1429	53.6132	12.4991	2.86741
46	57.1429	85.7143	62.5	77.7778	37.5	37.5	44.4444	37.5	50	50	50	50	57.1429	57.1429	57.1429	50	57.1429	57.1429	57.1429	54.3651	12.2431	2.8087
47	57.1429	85.7143	62.5	77.7778	37.5	37.5	44.4444	37.5	50	50	50	50	57.1429	57.1429	57.1429	50	57.1429	57.1429	57.1429	54.3651	12.2431	2.8087
48	57.1429	85.7143	66.6667	77.7778	37.5	37.5	44.4444	37.5	50	50	50	50	57.1429	57.1429	57.1429	50	57.1429	57.1429	57.1429	54.5844	12.4328	2.85221
49	57.1429	85.7143	66.6667	77.7778	50	50	40	50	50	50	50	50	57.1429	57.1429	57.1429	50	57.1429	57.1429	57.1429	56.3241	10.5991	2.43154
50	57.1429	85.7143	66.6667	77.7778	50	50	40	50	50	50	44.4444	50	57.1429	57.1429	57.1429	50	57.1429	57.1429	57.1429	56.0317	10.8568	2.49065
51	50	85.7143	66.6667	77.7778	50	50	40	50	50	50	44.4444	50	50	50	50	50	50	50	50	53.4002	11.1457	2.55695
52	50	85.7143	66.6667	77.7778	50	50	40	50	50	50	66.6667	50	50	50	50	50	50	50	50	54.5698	11.3184	2.59655
53	50	85.7143	66.6667	77.7778	62.5	62.5	50	62.5	62.5	62.5	66.6667	62.5	62.5	62.5	62.5	62.5	62.5	62.5	62.5	63.6487	7.79767	1.78887
54	50	75	66.6667	77.7778	62.5	62.5	50	62.5	62.5	62.5	60	62.5	62.5	62.5	62.5	62.5	62.5	62.5	62.5	62.7339	6.3453	1.45568
55	50	75	66.6667	77.7778	62.5	62.5	60	62.5	66.6667	75	60	75	75	75	75	75	75	75	62.5	68.7427	7.82688	1.79557
56	50	75	66.6667	77.7778	62.5	62.5	60	75	66.6667	75	80	75	75	75	75	75	60	66.6667	62.5	69.2251	7.99712	1.83462
57	50	75	66.6667	77.7778	62.5	62.5	54.5455	75	66.6667	75	80	75	75	100	75	75	80	66.6667	75	71.9644	10.7286	2.46125
58	50	75	66.6667	77.7778	62.5	62.5	54.5455	75	66.6667	75	80	75	75	100	75	75	80	66.6667	75	71.9644	10.7286	2.46125
59	50	75	66.6667	77.7778	62.5	62.5	54.5455	75	66.6667	75	80	75	75	100	75	75	80	66.6667	100	73.2802	12.5072	2.86928
60	50	75	66.6667	77.7778	62.5	62.5	54.5455	75	66.6667	75	80	75	75	100	75	75	80	66.6667	100	73.2802	12.5072	2.86928

[truncated: 1 more sheets: Phy.PFV2.p-values]
