# Supplementary material for: Microbiota transplantation for cotton leaf curl disease suppression—core microbiome and transcriptome dynamics
Source: Commun Biol. 2025 Mar 6;8:380. doi: 10.1038/s42003-025-07812-7 (PMC11885576; doi:10.1038/s42003-025-07812-7)
Supplement: Supplementary file 6 — Supplementary Data 4 [file 42003_2025_7812_MOESM6_ESM.xlsx]

## Sheet: Data_Table_S3
Samples	Replicates	Fraction	Source	Species	Variety_name	Compartment	CLCuV_Tolerance		Disease Supression (APD%)
Rhi_RMF1	A	Rhi.RMF	Microbial Fraction from FDH228 Rhizosphere	G.arboreum	FDH228	Rhizosphere	Completely Tolerant		4.88636
Rhi_RMF2	B	Rhi.RMF	Microbial Fraction from FDH228 Rhizosphere	G.arboreum	FDH228	Rhizosphere	Completely Tolerant		4.88636
Rhi_RMF3	C	Rhi.RMF	Microbial Fraction from FDH228 Rhizosphere	G.arboreum	FDH228	Rhizosphere	Completely Tolerant		4.88636
Rhi_pRMF1	A	Rhi.pRMF	Microbial Fraction from PFV1 Rhizosphere	G.hirsutum	PFV1	Rhizosphere	Partially Susceptible		8.32107
Rhi_pRMF2	B	Rhi.pRMF	Microbial Fraction from PFV1 Rhizosphere	G.hirsutum	PFV1	Rhizosphere	Partially Susceptible		8.32107
Rhi_pRMF3	C	Rhi.pRMF	Microbial Fraction from PFV1 Rhizosphere	G.hirsutum	PFV1	Rhizosphere	Partially Susceptible		8.32107
Rhi_SMF1	A	Rhi.SMF	Microbial Fraction from PFV2 Rhizosphere	G.hirsutum	PFV2	Rhizosphere	Completely Susceptible		23.0195
Rhi_SMF2	B	Rhi.SMF	Microbial Fraction from PFV2 Rhizosphere	G.hirsutum	PFV2	Rhizosphere	Completely Susceptible		23.0195
Rhi_SMF3	C	Rhi.SMF	Microbial Fraction from PFV2 Rhizosphere	G.hirsutum	PFV2	Rhizosphere	Completely Susceptible		23.0195
Phy_RMF1	A	Phy.RMF	Microbial Fraction from FDH228 Phyllosphere	G.arboreum	FDH228	Phyllosphere	Completely Tolerant		29.869
Phy_RMF2	B	Phy.RMF	Microbial Fraction from FDH228 Phyllosphere	G.arboreum	FDH228	Phyllosphere	Completely Tolerant		29.869
Phy_RMF3	C	Phy.RMF	Microbial Fraction from FDH228 Phyllosphere	G.arboreum	FDH228	Phyllosphere	Completely Tolerant		29.869
Phy_pRMF1	A	Phy.pRMF	Microbial Fraction from PFV1 Phyllosphere	G.hirsutum	PFV1	Phyllosphere	Partially Susceptible		35.1394
Phy_pRMF2	B	Phy.pRMF	Microbial Fraction from PFV1 Phyllosphere	G.hirsutum	PFV1	Phyllosphere	Partially Susceptible		35.1394
Phy_pRMF3	C	Phy.pRMF	Microbial Fraction from PFV1 Phyllosphere	G.hirsutum	PFV1	Phyllosphere	Partially Susceptible		35.1394
Phy_SMF1	A	Phy.SMF	Microbial Fraction from PFV2 Phyllosphere	G.hirsutum	PFV2	Phyllosphere	Completely Susceptible		14.5849
Phy_SMF2	B	Phy.SMF	Microbial Fraction from PFV2 Phyllosphere	G.hirsutum	PFV2	Phyllosphere	Completely Susceptible		14.5849
Phy_SMF3	C	Phy.SMF	Microbial Fraction from PFV2 Phyllosphere	G.hirsutum	PFV2	Phyllosphere	Completely Susceptible		14.5849
